# Supplementary material for: Identification of an effective siRNA target site and functional regulatory elements, within the hepatitis B virus posttranscriptional regulatory element
Source: Virol J. 2010 Sep 8;7:216. doi: 10.1186/1743-422X-7-216 (PMC2945954; doi:10.1186/1743-422X-7-216)
Supplement: Additional file 1 — Blastn matches for potential siRNAs targeting the PRE region of HBV. The file contains blastn results of potential siRNA target sites. The results indicate Score search, E-value and a list of matched sequences and sequence alignments. [file 1743-422X-7-216-S1.TXT]

Supplementary data 1 for Panjaworayan Virology Journal 2010

Expanded version of part of Table 1.

Blastn matches for potential siRNAs trageting the PRE region of HBV.
This file contains the following blastn results:

1317_1337__blastn_results     
1318_1338__blastn_results
1321_1339__blastn_results
1324_1343__blastn_results
1329_1349__blastn_results   
1336_1356__blastn_results
1344_1366__blastn_results
1346_1364__blastn_results
1357_1377__blastn_results
1358_1378__blastn_results
1640_1659__blastn_results
1641_1660__blastn_results

BLASTN 2.2.24+
Reference: Stephen F. Altschul, Thomas L. Madden, Alejandro
A. Schaffer, Jinghui Zhang, Zheng Zhang, Webb Miller, and
David J. Lipman (1997), "Gapped BLAST and PSI-BLAST: a new
generation of protein database search programs", Nucleic
Acids Res. 25:3389-3402.


RID: 701FD25101S: 1317-1337 PRE


Database: human build 37 genome database (reference GRCh37 assembly
only); Human build 37 HuRef alternate assembly genomic scaffolds;
human build 37 version 1 RNA database
           47,542 sequences; 5,860,289,005 total letters
Query=  
Length=21


                                                                   Score     E
Sequences producing significant alignments:                       (Bits)  Value

ref|NT_005403.17|  Homo sapiens chromosome 2 genomic contig, G...  34.2    1.2  *** indicated in Table 1
ref|NW_001838863.1|  Homo sapiens chromosome 2 genomic contig,...  34.2    1.2  
ref|NT_024524.14|  Homo sapiens chromosome 13 genomic contig, ...  32.2    4.7  
ref|NT_009714.17|  Homo sapiens chromosome 12 genomic contig, ...  32.2    4.7  
ref|NW_001838083.1|  Homo sapiens chromosome 13 genomic contig...  32.2    4.7  
ref|NW_001838052.1|  Homo sapiens chromosome 12 genomic contig...  32.2    4.7  
ref|NT_011651.17|  Homo sapiens chromosome X genomic contig, G...  30.2       19
ref|NT_011387.8|  Homo sapiens chromosome 20 genomic contig, G...  30.2       19
ref|NT_010783.15|  Homo sapiens chromosome 17 genomic contig, ...  30.2       19
ref|NT_010194.17|  Homo sapiens chromosome 15 genomic contig, ...  30.2       19
ref|NT_006316.16|  Homo sapiens chromosome 4 genomic contig, G...  30.2       19
ref|NW_001842376.2|  Homo sapiens chromosome X genomic contig,...  30.2       19
ref|NW_001838652.1|  Homo sapiens chromosome 20 genomic contig...  30.2       19
ref|NW_001838448.1|  Homo sapiens chromosome 17 genomic contig...  30.2       19
ref|NW_001838218.2|  Homo sapiens chromosome 15 genomic contig...  30.2       19
ref|NW_001838900.1|  Homo sapiens chromosome 4 genomic contig,...  30.2       19
ref|NM_004615.3|  Homo sapiens tetraspanin 7 (TSPAN7), mRNA        28.2       74 *** indicated in Table 1
ref|NR_002940.1|  Homo sapiens leucine rich repeat containing ...  28.2       74
ref|NR_003324.1|  Homo sapiens small nucleolar RNA, C/D box 11...  28.2       74
ref|NR_003323.1|  Homo sapiens small nucleolar RNA, C/D box 11...  28.2       74
ref|NR_003321.1|  Homo sapiens small nucleolar RNA, C/D box 11...  28.2       74
ref|NR_003318.1|  Homo sapiens small nucleolar RNA, C/D box 11...  28.2       74
ref|NR_003317.1|  Homo sapiens small nucleolar RNA, C/D box 11...  28.2       74
ref|NR_003316.1|  Homo sapiens small nucleolar RNA, C/D box 11...  28.2       74
ref|NT_079573.4|  Homo sapiens chromosome X genomic contig, GR...  28.2       74
ref|NT_011512.11|  Homo sapiens chromosome 21 genomic contig, ...  28.2       74
ref|NT_026446.14|  Homo sapiens chromosome 15 genomic contig, ...  28.2       74
ref|NT_030059.13|  Homo sapiens chromosome 10 genomic contig, ...  28.2       74
ref|NT_007933.15|  Homo sapiens chromosome 7 genomic contig, G...  28.2       74
ref|NT_007299.13|  Homo sapiens chromosome 6 genomic contig, G...  28.2       74
ref|NT_006576.16|  Homo sapiens chromosome 5 genomic contig, G...  28.2       74
ref|NT_016354.19|  Homo sapiens chromosome 4 genomic contig, G...  28.2       74
ref|NT_022459.15|  Homo sapiens chromosome 3 genomic contig, G...  28.2       74
ref|NT_022135.16|  Homo sapiens chromosome 2 genomic contig, G...  28.2       74
ref|NT_167186.1|  Homo sapiens chromosome 1 genomic contig, GR...  28.2       74
ref|NT_032977.9|  Homo sapiens chromosome 1 genomic contig, GR...  28.2       74
ref|NW_001842361.2|  Homo sapiens chromosome X genomic contig,...  28.2       74
ref|NW_001838706.1|  Homo sapiens chromosome 21 genomic contig...  28.2       74
ref|NW_001838453.1|  Homo sapiens chromosome 17 genomic contig...  28.2       74
ref|NW_001838439.2|  Homo sapiens chromosome 17 genomic contig...  28.2       74
ref|NW_001838194.1|  Homo sapiens chromosome 15 genomic contig...  28.2       74
ref|NW_001837986.1|  Homo sapiens chromosome 10 genomic contig...  28.2       74
ref|NW_001839064.2|  Homo sapiens chromosome 7 genomic contig,...  28.2       74
ref|NW_001838988.2|  Homo sapiens chromosome 6 genomic contig,...  28.2       74
ref|NW_001838987.1|  Homo sapiens chromosome 6 genomic contig,...  28.2       74
ref|NW_001838927.1|  Homo sapiens chromosome 5 genomic contig,...  28.2       74
ref|NW_001838926.1|  Homo sapiens chromosome 5 genomic contig,...  28.2       74
ref|NW_001838921.1|  Homo sapiens chromosome 4 genomic contig,...  28.2       74
ref|NW_001838920.1|  Homo sapiens chromosome 4 genomic contig,...  28.2       74
ref|NW_001838878.1|  Homo sapiens chromosome 3 genomic contig,...  28.2       74
ref|NW_001838849.2|  Homo sapiens chromosome 2 genomic contig,...  28.2       74
ref|NW_001838537.2|  Homo sapiens chromosome 1 genomic contig,...  28.2       74
ref|NW_001838578.2|  Homo sapiens chromosome 1 genomic contig,...  28.2       74
ref|NT_010799.15|  Homo sapiens chromosome 17 genomic contig, ...  26.3      291
ref|NT_010718.16|  Homo sapiens chromosome 17 genomic contig, ...  26.3      291
ref|NT_010393.16|  Homo sapiens chromosome 16 genomic contig, ...  26.3      291
ref|NT_010274.17|  Homo sapiens chromosome 15 genomic contig, ...  26.3      291
ref|NT_026437.12|  Homo sapiens chromosome 14 genomic contig, ...  26.3      291
ref|NT_167190.1|  Homo sapiens chromosome 11 genomic contig, G...  26.3      291
ref|NT_008705.16|  Homo sapiens chromosome 10 genomic contig, ...  26.3      291
ref|NT_008470.19|  Homo sapiens chromosome 9 genomic contig, G...  26.3      291
ref|NT_167187.1|  Homo sapiens chromosome 8 genomic contig, GR...  26.3      291
ref|NT_033968.6|  Homo sapiens chromosome 7 genomic contig, GR...  26.3      291
ref|NT_025741.15|  Homo sapiens chromosome 6 genomic contig, G...  26.3      291
ref|NT_007592.15|  Homo sapiens chromosome 6 genomic contig, G...  26.3      291
ref|NT_034772.6|  Homo sapiens chromosome 5 genomic contig, GR...  26.3      291
ref|NT_022517.18|  Homo sapiens chromosome 3 genomic contig, G...  26.3      291
ref|NT_005120.16|  Homo sapiens chromosome 2 genomic contig, G...  26.3      291
ref|NT_022171.15|  Homo sapiens chromosome 2 genomic contig, G...  26.3      291
ref|NT_022184.15|  Homo sapiens chromosome 2 genomic contig, G...  26.3      291
ref|NT_004487.19|  Homo sapiens chromosome 1 genomic contig, G...  26.3      291
ref|NW_001842435.2|  Homo sapiens chromosome Y genomic contig,...  26.3      291
ref|NW_001842414.1|  Homo sapiens chromosome X genomic contig,...  26.3      291
ref|NW_001838666.1|  Homo sapiens chromosome 20 genomic contig...  26.3      291
ref|NW_001838497.2|  Homo sapiens chromosome 19 genomic contig...  26.3      291
ref|NW_001838470.1|  Homo sapiens chromosome 18 genomic contig...  26.3      291
ref|NW_001838467.2|  Homo sapiens chromosome 18 genomic contig...  26.3      291
ref|NW_001838430.2|  Homo sapiens chromosome 17 genomic contig...  26.3      291
ref|NW_001838423.2|  Homo sapiens chromosome 17 genomic contig...  26.3      291
ref|NW_001838236.1|  Homo sapiens chromosome 16 genomic contig...  26.3      291
ref|NW_001838401.1|  Homo sapiens chromosome 16 genomic contig...  26.3      291
ref|NW_001838400.2|  Homo sapiens chromosome 16 genomic contig...  26.3      291
ref|NW_001838365.2|  Homo sapiens chromosome 16 genomic contig...  26.3      291
ref|NW_001838222.1|  Homo sapiens chromosome 15 genomic contig...  26.3      291
ref|NW_001838219.1|  Homo sapiens chromosome 15 genomic contig...  26.3      291
ref|NW_001838110.1|  Homo sapiens chromosome 14 genomic contig...  26.3      291
ref|NW_001838006.2|  Homo sapiens chromosome 10 genomic contig...  26.3      291
ref|NW_001837930.2|  Homo sapiens chromosome 10 genomic contig...  26.3      291
ref|NW_001839236.2|  Homo sapiens chromosome 9 genomic contig,...  26.3      291
ref|NW_001838990.2|  Homo sapiens chromosome 6 genomic contig,...  26.3      291
ref|NW_001838973.1|  Homo sapiens chromosome 6 genomic contig,...  26.3      291
ref|NW_001838952.2|  Homo sapiens chromosome 5 genomic contig,...  26.3      291
ref|NW_001838924.2|  Homo sapiens chromosome 5 genomic contig,...  26.3      291
ref|NW_001838876.2|  Homo sapiens chromosome 3 genomic contig,...  26.3      291

ALIGNMENTS
>ref|NT_005403.17| Homo sapiens chromosome 2 genomic contig, GRCh37 reference primary 
assembly
Length=84213159

 Features in this part of subject sequence:
   chromosome 2 open reading frame 21 isoform 1

 Score = 34.2 bits (17),  Expect = 1.2
 Identities = 17/17 (100%), Gaps = 0/17 (0%)
 Strand=Plus/Minus

Query  1         AAAGCTCATCGGAACTG  17
                 |||||||||||||||||
Sbjct  60968108  AAAGCTCATCGGAACTG  60968092


 Features in this part of subject sequence:
   serine threonine kinase 39 (STE20/SPS1 homolog, yeast)

 Score = 26.3 bits (13),  Expect =   291
 Identities = 13/13 (100%), Gaps = 0/13 (0%)
 Strand=Plus/Minus

Query  4         GCTCATCGGAACT  16
                 |||||||||||||
Sbjct  19125548  GCTCATCGGAACT  19125536


 Features flanking this part of subject sequence:
   437008 bp at 5' side: hypothetical protein
   136546 bp at 3' side: heterogeneous nuclear ribonucleoprotein A3

 Score = 26.3 bits (13),  Expect =   291
 Identities = 13/13 (100%), Gaps = 0/13 (0%)
 Strand=Plus/Plus

Query  4         GCTCATCGGAACT  16
                 |||||||||||||
Sbjct  28150388  GCTCATCGGAACT  28150400


 Features in this part of subject sequence:
   par-3 partitioning defective 3 homolog B isoform b
   par-3 partitioning defective 3 homolog B isoform c

 Score = 26.3 bits (13),  Expect =   291
 Identities = 13/13 (100%), Gaps = 0/13 (0%)
 Strand=Plus/Plus

Query  6         TCATCGGAACTGA  18
                 |||||||||||||
Sbjct  56525043  TCATCGGAACTGA  56525055


 Features flanking this part of subject sequence:
   954347 bp at 5' side: hypothetical protein LOC57624
   189086 bp at 3' side: insulin receptor substrate 1

 Score = 26.3 bits (13),  Expect =   291
 Identities = 13/13 (100%), Gaps = 0/13 (0%)
 Strand=Plus/Minus

Query  5         CTCATCGGAACTG  17
                 |||||||||||||
Sbjct  77680058  CTCATCGGAACTG  77680046


>ref|NW_001838863.1| Homo sapiens chromosome 2 genomic contig, alternate assembly 
(based on HuRef), whole genome shotgun sequence
Length=44081246

 Features in this part of subject sequence:
   chromosome 2 open reading frame 21 isoform 1

 Score = 34.2 bits (17),  Expect = 1.2
 Identities = 17/17 (100%), Gaps = 0/17 (0%)
 Strand=Plus/Minus

Query  1         AAAGCTCATCGGAACTG  17
                 |||||||||||||||||
Sbjct  36159937  AAAGCTCATCGGAACTG  36159921


 Features flanking this part of subject sequence:
   437134 bp at 5' side: hypothetical protein LOC375295
   136635 bp at 3' side: heterogeneous nuclear ribonucleoprotein A3

 Score = 26.3 bits (13),  Expect =   291
 Identities = 13/13 (100%), Gaps = 0/13 (0%)
 Strand=Plus/Plus

Query  4        GCTCATCGGAACT  16
                |||||||||||||
Sbjct  3368493  GCTCATCGGAACT  3368505


 Features in this part of subject sequence:
   par-3 partitioning defective 3 homolog B isoform b
   par-3 partitioning defective 3 homolog B isoform c

 Score = 26.3 bits (13),  Expect =   291
 Identities = 13/13 (100%), Gaps = 0/13 (0%)
 Strand=Plus/Plus

Query  6         TCATCGGAACTGA  18
                 |||||||||||||
Sbjct  31718952  TCATCGGAACTGA  31718964


>ref|NT_024524.14| Homo sapiens chromosome 13 genomic contig, GRCh37 reference primary 
assembly
Length=67740324

 Features flanking this part of subject sequence:
   1045810 bp at 5' side: slit and trk like 1 protein
   866651 bp at 3' side: slit and trk like 6

 Score = 32.2 bits (16),  Expect = 4.7
 Identities = 16/16 (100%), Gaps = 0/16 (0%)
 Strand=Plus/Plus

Query  6         TCATCGGAACTGACAA  21
                 ||||||||||||||||
Sbjct  66481452  TCATCGGAACTGACAA  66481467


 Features in this part of subject sequence:
   NIMA-related kinase 5

 Score = 26.3 bits (13),  Expect =   291
 Identities = 13/13 (100%), Gaps = 0/13 (0%)
 Strand=Plus/Minus

Query  1         AAAGCTCATCGGA  13
                 |||||||||||||
Sbjct  33657930  AAAGCTCATCGGA  33657918


 Features flanking this part of subject sequence:
   403848 bp at 5' side: hypothetical protein XP_002343284
   464121 bp at 3' side: TBC1 domain family, member 4

 Score = 26.3 bits (13),  Expect =   291
 Identities = 13/13 (100%), Gaps = 0/13 (0%)
 Strand=Plus/Plus

Query  1         AAAGCTCATCGGA  13
                 |||||||||||||
Sbjct  56376795  AAAGCTCATCGGA  56376807


>ref|NT_009714.17| Homo sapiens chromosome 12 genomic contig, GRCh37 reference primary 
assembly
Length=27616818

 Features in this part of subject sequence:
   branched chain aminotransferase 1, cytosolic

 Score = 32.2 bits (16),  Expect = 4.7
 Identities = 16/16 (100%), Gaps = 0/16 (0%)
 Strand=Plus/Minus

Query  6         TCATCGGAACTGACAA  21
                 ||||||||||||||||
Sbjct  17823819  TCATCGGAACTGACAA  17823804


 Features flanking this part of subject sequence:
   803665 bp at 5' side: similar to S-phase kinase-associated protein 1A (p19A)
   287530 bp at 3' side: RERG/RAS-like

 Score = 26.3 bits (13),  Expect =   291
 Identities = 13/13 (100%), Gaps = 0/13 (0%)
 Strand=Plus/Minus

Query  3         AGCTCATCGGAAC  15
                 |||||||||||||
Sbjct  10706719  AGCTCATCGGAAC  10706707


>ref|NW_001838083.1| Homo sapiens chromosome 13 genomic contig, alternate assembly 
(based on HuRef), whole genome shotgun sequence
Length=1498116

 Features flanking this part of subject sequence:
   868847 bp at 3' side: slit and trk like 6

 Score = 32.2 bits (16),  Expect = 4.7
 Identities = 16/16 (100%), Gaps = 0/16 (0%)
 Strand=Plus/Plus

Query  6       TCATCGGAACTGACAA  21
               ||||||||||||||||
Sbjct  219619  TCATCGGAACTGACAA  219634


>ref|NW_001838052.1| Homo sapiens chromosome 12 genomic contig, alternate assembly 
(based on HuRef), whole genome shotgun sequence
Length=21675488

 Features in this part of subject sequence:
   branched chain aminotransferase 1, cytosolic

 Score = 32.2 bits (16),  Expect = 4.7
 Identities = 16/16 (100%), Gaps = 0/16 (0%)
 Strand=Plus/Minus

Query  6         TCATCGGAACTGACAA  21
                 ||||||||||||||||
Sbjct  15473012  TCATCGGAACTGACAA  15472997


 Features flanking this part of subject sequence:
   846175 bp at 5' side: similar to S-phase kinase-associated protein 1A (p19A)
   245020 bp at 3' side: RERG/RAS-like

 Score = 26.3 bits (13),  Expect =   291
 Identities = 13/13 (100%), Gaps = 0/13 (0%)
 Strand=Plus/Plus

Query  3        AGCTCATCGGAAC  15
                |||||||||||||
Sbjct  8397304  AGCTCATCGGAAC  8397316


>ref|NT_011651.17| Homo sapiens chromosome X genomic contig, GRCh37 reference primary 
assembly
Length=36813976

 Features flanking this part of subject sequence:
   37457 bp at 5' side: fibroblast growth factor 16
   14345 bp at 3' side: transcriptional regulator ATRX isoform 2

 Score = 30.2 bits (15),  Expect =    19
 Identities = 15/15 (100%), Gaps = 0/15 (0%)
 Strand=Plus/Plus

Query  5      CTCATCGGAACTGAC  19
              |||||||||||||||
Sbjct  45778  CTCATCGGAACTGAC  45792


 Features in this part of subject sequence:
   protocadherin 11 X-linked isoform d
   protocadherin 11 X-linked isoform c

 Score = 26.3 bits (13),  Expect =   291
 Identities = 13/13 (100%), Gaps = 0/13 (0%)
 Strand=Plus/Minus

Query  2         AAGCTCATCGGAA  14
                 |||||||||||||
Sbjct  14766681  AAGCTCATCGGAA  14766669


>ref|NT_011387.8| Homo sapiens chromosome 20 genomic contig, GRCh37 reference primary 
assembly
Length=26259569

 Features in this part of subject sequence:
   phosphoinositide-specific phospholipase C beta 1 isoform a
   phosphoinositide-specific phospholipase C beta 1 isoform b

 Score = 30.2 bits (15),  Expect =    19
 Identities = 15/15 (100%), Gaps = 0/15 (0%)
 Strand=Plus/Minus

Query  5        CTCATCGGAACTGAC  19
                |||||||||||||||
Sbjct  8306506  CTCATCGGAACTGAC  8306492


>ref|NT_010783.15| Homo sapiens chromosome 17 genomic contig, GRCh37 reference primary 
assembly
Length=44983201

 Features in this part of subject sequence:
   sperm associated antigen 9 isoform 3
   sperm associated antigen 9 isoform 1

 Score = 30.2 bits (15),  Expect =    19
 Identities = 18/19 (94%), Gaps = 0/19 (0%)
 Strand=Plus/Minus

Query  3         AGCTCATCGGAACTGACAA  21
                 ||||||| |||||||||||
Sbjct  14397544  AGCTCATGGGAACTGACAA  14397526


 Features flanking this part of subject sequence:
   5832 bp at 5' side: similar to Apoptosis-related protein 2
   40608 bp at 3' side: hypothetical protein XP_002343606

 Score = 28.2 bits (14),  Expect =    74
 Identities = 14/14 (100%), Gaps = 0/14 (0%)
 Strand=Plus/Plus

Query  5        CTCATCGGAACTGA  18
                ||||||||||||||
Sbjct  8858620  CTCATCGGAACTGA  8858633


 Features flanking this part of subject sequence:
   102279 bp at 5' side: hypothetical protein XP_002343618
   997 bp at 3' side: leucine rich repeat containing 37, member A3

 Score = 28.2 bits (14),  Expect =    74
 Identities = 14/14 (100%), Gaps = 0/14 (0%)
 Strand=Plus/Plus

Query  5         CTCATCGGAACTGA  18
                 ||||||||||||||
Sbjct  28123859  CTCATCGGAACTGA  28123872


>ref|NT_010194.17| Homo sapiens chromosome 15 genomic contig, GRCh37 reference primary 
assembly
Length=53620202

 Features flanking this part of subject sequence:
   1071826 bp at 5' side: RAR-related orphan receptor A isoform d
   190200 bp at 3' side: vacuolar protein sorting 13C protein isoform 1A

 Score = 30.2 bits (15),  Expect =    19
 Identities = 15/15 (100%), Gaps = 0/15 (0%)
 Strand=Plus/Plus

Query  2         AAGCTCATCGGAACT  16
                 |||||||||||||||
Sbjct  32746999  AAGCTCATCGGAACT  32747013


 Features in this part of subject sequence:
   phosphatidylinositol glycan, class B

 Score = 26.3 bits (13),  Expect =   291
 Identities = 13/13 (100%), Gaps = 0/13 (0%)
 Strand=Plus/Plus

Query  1         AAAGCTCATCGGA  13
                 |||||||||||||
Sbjct  26430322  AAAGCTCATCGGA  26430334


 Features flanking this part of subject sequence:
   64751 bp at 5' side: BCL2-related protein A1 isoform 2
   84459 bp at 3' side: zinc finger, AN1-type domain 6

 Score = 26.3 bits (13),  Expect =   291
 Identities = 16/17 (94%), Gaps = 0/17 (0%)
 Strand=Plus/Minus

Query  5         CTCATCGGAACTGACAA  21
                 |||||| ||||||||||
Sbjct  51118785  CTCATCTGAACTGACAA  51118769


>ref|NT_006316.16| Homo sapiens chromosome 4 genomic contig, GRCh37 reference primary 
assembly
Length=23002714

 Features flanking this part of subject sequence:
   321726 bp at 5' side: ligand dependent nuclear receptor corepressor-like
   1910325 bp at 3' side: slit homolog 2

 Score = 30.2 bits (15),  Expect =    19
 Identities = 15/15 (100%), Gaps = 0/15 (0%)
 Strand=Plus/Minus

Query  5        CTCATCGGAACTGAC  19
                |||||||||||||||
Sbjct  9526911  CTCATCGGAACTGAC  9526897


>ref|NW_001842376.2| Homo sapiens chromosome X genomic contig, alternate assembly 
(based on HuRef), whole genome shotgun sequence
Length=815950

 Features flanking this part of subject sequence:
   14298 bp at 5' side: transcriptional regulator ATRX isoform 2
   37730 bp at 3' side: fibroblast growth factor 16

 Score = 30.2 bits (15),  Expect =    19
 Identities = 15/15 (100%), Gaps = 0/15 (0%)
 Strand=Plus/Minus

Query  5       CTCATCGGAACTGAC  19
               |||||||||||||||
Sbjct  765619  CTCATCGGAACTGAC  765605


>ref|NW_001838652.1| Homo sapiens chromosome 20 genomic contig, alternate assembly 
(based on HuRef), whole genome shotgun sequence
Length=22415471

 Features in this part of subject sequence:
   phosphoinositide-specific phospholipase C beta 1 isoform a
   phosphoinositide-specific phospholipase C beta 1 isoform b

 Score = 30.2 bits (15),  Expect =    19
 Identities = 15/15 (100%), Gaps = 0/15 (0%)
 Strand=Plus/Minus

Query  5        CTCATCGGAACTGAC  19
                |||||||||||||||
Sbjct  8317941  CTCATCGGAACTGAC  8317927


>ref|NW_001838448.1| Homo sapiens chromosome 17 genomic contig, alternate assembly 
(based on HuRef), whole genome shotgun sequence
Length=12892099

 Features in this part of subject sequence:
   sperm associated antigen 9 isoform 3
   sperm associated antigen 9 isoform 1

 Score = 30.2 bits (15),  Expect =    19
 Identities = 18/19 (94%), Gaps = 0/19 (0%)
 Strand=Plus/Minus

Query  3        AGCTCATCGGAACTGACAA  21
                ||||||| |||||||||||
Sbjct  4361042  AGCTCATGGGAACTGACAA  4361024


>ref|NW_001838218.2| Homo sapiens chromosome 15 genomic contig, alternate assembly 
(based on HuRef), whole genome shotgun sequence
Length=30371087

 Features flanking this part of subject sequence:
   203464 bp at 5' side: vacuolar protein sorting 13C protein isoform 1B
   985871 bp at 3' side: RAR-related orphan receptor A isoform a

 Score = 30.2 bits (15),  Expect =    19
 Identities = 15/15 (100%), Gaps = 0/15 (0%)
 Strand=Plus/Minus

Query  2         AAGCTCATCGGAACT  16
                 |||||||||||||||
Sbjct  12412058  AAGCTCATCGGAACT  12412044


 Features in this part of subject sequence:
   phosphatidylinositol glycan, class B

 Score = 26.3 bits (13),  Expect =   291
 Identities = 13/13 (100%), Gaps = 0/13 (0%)
 Strand=Plus/Minus

Query  1         AAAGCTCATCGGA  13
                 |||||||||||||
Sbjct  18725320  AAAGCTCATCGGA  18725308


>ref|NW_001838900.1| Homo sapiens chromosome 4 genomic contig, alternate assembly 
(based on HuRef), whole genome shotgun sequence
Length=22444567

 Features flanking this part of subject sequence:
   323021 bp at 5' side: ligand dependent nuclear receptor corepressor-like
   1903262 bp at 3' side: slit homolog 2

 Score = 30.2 bits (15),  Expect =    19
 Identities = 15/15 (100%), Gaps = 0/15 (0%)
 Strand=Plus/Minus

Query  5        CTCATCGGAACTGAC  19
                |||||||||||||||
Sbjct  8980474  CTCATCGGAACTGAC  8980460


>ref|NM_004615.3| Homo sapiens tetraspanin 7 (TSPAN7), mRNA
Length=1816

 Score = 28.2 bits (14),  Expect =    74
 Identities = 14/14 (100%), Gaps = 0/14 (0%)
 Strand=Plus/Plus

Query  4    GCTCATCGGAACTG  17
            ||||||||||||||
Sbjct  252  GCTCATCGGAACTG  265


>ref|NR_002940.1| Homo sapiens leucine rich repeat containing 37, member A4 (pseudogene) 
(LRRC37A4), non-coding RNA
Length=3270

 Score = 28.2 bits (14),  Expect =    74
 Identities = 14/14 (100%), Gaps = 0/14 (0%)
 Strand=Plus/Minus

Query  5     CTCATCGGAACTGA  18
             ||||||||||||||
Sbjct  2880  CTCATCGGAACTGA  2867


>ref|NR_003324.1| Homo sapiens small nucleolar RNA, C/D box 116-9 (SNORD116-9), 
non-coding RNA
Length=97

 Score = 28.2 bits (14),  Expect =    74
 Identities = 14/14 (100%), Gaps = 0/14 (0%)
 Strand=Plus/Plus

Query  5   CTCATCGGAACTGA  18
           ||||||||||||||
Sbjct  78  CTCATCGGAACTGA  91


>ref|NR_003323.1| Homo sapiens small nucleolar RNA, C/D box 116-8 (SNORD116-8), 
non-coding RNA
Length=97

 Score = 28.2 bits (14),  Expect =    74
 Identities = 14/14 (100%), Gaps = 0/14 (0%)
 Strand=Plus/Plus

Query  5   CTCATCGGAACTGA  18
           ||||||||||||||
Sbjct  78  CTCATCGGAACTGA  91


>ref|NR_003321.1| Homo sapiens small nucleolar RNA, C/D box 116-6 (SNORD116-6), 
non-coding RNA
Length=98

 Score = 28.2 bits (14),  Expect =    74
 Identities = 14/14 (100%), Gaps = 0/14 (0%)
 Strand=Plus/Plus

Query  5   CTCATCGGAACTGA  18
           ||||||||||||||
Sbjct  79  CTCATCGGAACTGA  92


>ref|NR_003318.1| Homo sapiens small nucleolar RNA, C/D box 116-3 (SNORD116-3), 
non-coding RNA
Length=97

 Score = 28.2 bits (14),  Expect =    74
 Identities = 14/14 (100%), Gaps = 0/14 (0%)
 Strand=Plus/Plus

Query  5   CTCATCGGAACTGA  18
           ||||||||||||||
Sbjct  78  CTCATCGGAACTGA  91


>ref|NR_003317.1| Homo sapiens small nucleolar RNA, C/D box 116-2 (SNORD116-2), 
non-coding RNA
Length=97

 Score = 28.2 bits (14),  Expect =    74
 Identities = 14/14 (100%), Gaps = 0/14 (0%)
 Strand=Plus/Plus

Query  5   CTCATCGGAACTGA  18
           ||||||||||||||
Sbjct  78  CTCATCGGAACTGA  91


>ref|NR_003316.1| Homo sapiens small nucleolar RNA, C/D box 116-1 (SNORD116-1), 
non-coding RNA
Length=97

 Score = 28.2 bits (14),  Expect =    74
 Identities = 14/14 (100%), Gaps = 0/14 (0%)
 Strand=Plus/Plus

Query  5   CTCATCGGAACTGA  18
           ||||||||||||||
Sbjct  78  CTCATCGGAACTGA  91


>ref|NT_079573.4| Homo sapiens chromosome X genomic contig, GRCh37 reference primary 
assembly
Length=12094741

 Features in this part of subject sequence:
   tetraspanin 7

 Score = 28.2 bits (14),  Expect =    74
 Identities = 14/14 (100%), Gaps = 0/14 (0%)
 Strand=Plus/Plus

Query  4        GCTCATCGGAACTG  17
                ||||||||||||||
Sbjct  1377220  GCTCATCGGAACTG  1377233


 Features flanking this part of subject sequence:
   32792 bp at 5' side: FUN14 domain containing 1
   268497 bp at 3' side: dual specificity phosphatase 21

 Score = 26.3 bits (13),  Expect =   291
 Identities = 13/13 (100%), Gaps = 0/13 (0%)
 Strand=Plus/Plus

Query  8        ATCGGAACTGACA  20
                |||||||||||||
Sbjct  7286614  ATCGGAACTGACA  7286626


>ref|NT_011512.11| Homo sapiens chromosome 21 genomic contig, GRCh37 reference primary 
assembly
Length=28617430

 Features flanking this part of subject sequence:
   640326 bp at 5' side: ADAM metallopeptidase with thrombospondin type 1 motif, 5...
   1269658 bp at 3' side: N-6 adenine-specific DNA methyltransferase 1 isoform 2

 Score = 28.2 bits (14),  Expect =    74
 Identities = 14/14 (100%), Gaps = 0/14 (0%)
 Strand=Plus/Minus

Query  6         TCATCGGAACTGAC  19
                 ||||||||||||||
Sbjct  14640920  TCATCGGAACTGAC  14640907


>ref|NT_026446.14| Homo sapiens chromosome 15 genomic contig, GRCh37 reference primary 
assembly
Length=5594590

 Features flanking this part of subject sequence:
   73109 bp at 5' side: small nuclear ribonucleoprotein polypeptide N
   117769 bp at 3' side: hypothetical protein XP_002343358

 Score = 28.2 bits (14),  Expect =    74
 Identities = 14/14 (100%), Gaps = 0/14 (0%)
 Strand=Plus/Plus

Query  5        CTCATCGGAACTGA  18
                ||||||||||||||
Sbjct  1731847  CTCATCGGAACTGA  1731860


 Features flanking this part of subject sequence:
   75842 bp at 5' side: small nuclear ribonucleoprotein polypeptide N
   115036 bp at 3' side: hypothetical protein XP_002343358

 Score = 28.2 bits (14),  Expect =    74
 Identities = 14/14 (100%), Gaps = 0/14 (0%)
 Strand=Plus/Plus

Query  5        CTCATCGGAACTGA  18
                ||||||||||||||
Sbjct  1734580  CTCATCGGAACTGA  1734593


 Features flanking this part of subject sequence:
   78492 bp at 5' side: small nuclear ribonucleoprotein polypeptide N
   112386 bp at 3' side: hypothetical protein XP_002343358

 Score = 28.2 bits (14),  Expect =    74
 Identities = 14/14 (100%), Gaps = 0/14 (0%)
 Strand=Plus/Plus

Query  5        CTCATCGGAACTGA  18
                ||||||||||||||
Sbjct  1737230  CTCATCGGAACTGA  1737243


 Features flanking this part of subject sequence:
   86659 bp at 5' side: small nuclear ribonucleoprotein polypeptide N
   104219 bp at 3' side: hypothetical protein XP_002343358

 Score = 28.2 bits (14),  Expect =    74
 Identities = 14/14 (100%), Gaps = 0/14 (0%)
 Strand=Plus/Plus

Query  5        CTCATCGGAACTGA  18
                ||||||||||||||
Sbjct  1745397  CTCATCGGAACTGA  1745410


 Features flanking this part of subject sequence:
   92064 bp at 5' side: small nuclear ribonucleoprotein polypeptide N
   98814 bp at 3' side: hypothetical protein XP_002343358

 Score = 28.2 bits (14),  Expect =    74
 Identities = 14/14 (100%), Gaps = 0/14 (0%)
 Strand=Plus/Plus

Query  5        CTCATCGGAACTGA  18
                ||||||||||||||
Sbjct  1750802  CTCATCGGAACTGA  1750815


 Features flanking this part of subject sequence:
   94739 bp at 5' side: small nuclear ribonucleoprotein polypeptide N
   96139 bp at 3' side: hypothetical protein XP_002343358

 Score = 28.2 bits (14),  Expect =    74
 Identities = 14/14 (100%), Gaps = 0/14 (0%)
 Strand=Plus/Plus

Query  5        CTCATCGGAACTGA  18
                ||||||||||||||
Sbjct  1753477  CTCATCGGAACTGA  1753490


>ref|NT_030059.13| Homo sapiens chromosome 10 genomic contig, GRCh37 reference primary 
assembly
Length=79420533

 Features in this part of subject sequence:
   protocadherin 15 isoform CD3-1 precursor
   protocadherin 15 isoform CD3-2 precursor

 Score = 28.2 bits (14),  Expect =    74
 Identities = 14/14 (100%), Gaps = 0/14 (0%)
 Strand=Plus/Minus

Query  8        ATCGGAACTGACAA  21
                ||||||||||||||
Sbjct  6416239  ATCGGAACTGACAA  6416226


 Features in this part of subject sequence:
   cyclin M2 isoform 1
   cyclin M2 isoform 2

 Score = 26.3 bits (13),  Expect =   291
 Identities = 16/17 (94%), Gaps = 0/17 (0%)
 Strand=Plus/Minus

Query  1         AAAGCTCATCGGAACTG  17
                 ||||||||||| |||||
Sbjct  55628493  AAAGCTCATCGCAACTG  55628477


>ref|NT_007933.15| Homo sapiens chromosome 7 genomic contig, GRCh37 reference primary 
assembly
Length=77412220

 Features flanking this part of subject sequence:
   4966 bp at 5' side: syncytin precursor
   12097 bp at 3' side: peroxin1

 Score = 28.2 bits (14),  Expect =    74
 Identities = 14/14 (100%), Gaps = 0/14 (0%)
 Strand=Plus/Minus

Query  1         AAAGCTCATCGGAA  14
                 ||||||||||||||
Sbjct  30137517  AAAGCTCATCGGAA  30137504


 Features in this part of subject sequence:
   piccolo isoform 1
   piccolo isoform 2

 Score = 26.3 bits (13),  Expect =   291
 Identities = 13/13 (100%), Gaps = 0/13 (0%)
 Strand=Plus/Minus

Query  2         AAGCTCATCGGAA  14
                 |||||||||||||
Sbjct  20686562  AAGCTCATCGGAA  20686550


>ref|NT_007299.13| Homo sapiens chromosome 6 genomic contig, GRCh37 reference primary 
assembly
Length=33800377

 Features flanking this part of subject sequence:
   76918 bp at 5' side: hypothetical protein XP_002342688
   15819 bp at 3' side: similar to chromosome 21 open reading frame 51

 Score = 28.2 bits (14),  Expect =    74
 Identities = 14/14 (100%), Gaps = 0/14 (0%)
 Strand=Plus/Minus

Query  3         AGCTCATCGGAACT  16
                 ||||||||||||||
Sbjct  24549477  AGCTCATCGGAACT  24549464


 Features flanking this part of subject sequence:
   181709 bp at 5' side: central cannabinoid receptor isoform b
   285736 bp at 3' side: RNA guanylyltransferase and 5'-phosphatase

 Score = 26.3 bits (13),  Expect =   291
 Identities = 16/17 (94%), Gaps = 0/17 (0%)
 Strand=Plus/Plus

Query  4         GCTCATCGGAACTGACA  20
                 ||||||| |||||||||
Sbjct  27156520  GCTCATCTGAACTGACA  27156536


>ref|NT_006576.16| Homo sapiens chromosome 5 genomic contig, GRCh37 reference primary 
assembly
Length=46395641

 Features flanking this part of subject sequence:
   48360 bp at 5' side: hypothetical protein LOC23379
   774667 bp at 3' side: hypothetical protein LOC401172

 Score = 28.2 bits (14),  Expect =    74
 Identities = 14/14 (100%), Gaps = 0/14 (0%)
 Strand=Plus/Minus

Query  7        CATCGGAACTGACA  20
                ||||||||||||||
Sbjct  5527816  CATCGGAACTGACA  5527803


 Features flanking this part of subject sequence:
   317493 bp at 5' side: hypothetical protein
   64423 bp at 3' side: hypothetical protein

 Score = 28.2 bits (14),  Expect =    74
 Identities = 14/14 (100%), Gaps = 0/14 (0%)
 Strand=Plus/Plus

Query  7        CATCGGAACTGACA  20
                ||||||||||||||
Sbjct  8766041  CATCGGAACTGACA  8766054


 Features flanking this part of subject sequence:
   764535 bp at 5' side: iroquois homeobox 4
   100370 bp at 3' side: iroquois homeobox 2

 Score = 26.3 bits (13),  Expect =   291
 Identities = 13/13 (100%), Gaps = 0/13 (0%)
 Strand=Plus/Plus

Query  1        AAAGCTCATCGGA  13
                |||||||||||||
Sbjct  2637296  AAAGCTCATCGGA  2637308


>ref|NT_016354.19| Homo sapiens chromosome 4 genomic contig, GRCh37 reference primary 
assembly
Length=115591997

 Features flanking this part of subject sequence:
   186893 bp at 5' side: hypothetical protein LOC132321
   2425905 bp at 3' side: hypothetical protein

 Score = 28.2 bits (14),  Expect =    74
 Identities = 14/14 (100%), Gaps = 0/14 (0%)
 Strand=Plus/Minus

Query  6         TCATCGGAACTGAC  19
                 ||||||||||||||
Sbjct  54767573  TCATCGGAACTGAC  54767560


 Features flanking this part of subject sequence:
   129631 bp at 5' side: protocadherin 10 isoform 2 precursor
   917428 bp at 3' side: poly(A) binding protein, cytoplasmic 4-like

 Score = 28.2 bits (14),  Expect =    74
 Identities = 17/18 (94%), Gaps = 0/18 (0%)
 Strand=Plus/Minus

Query  1         AAAGCTCATCGGAACTGA  18
                 |||||||| |||||||||
Sbjct  58751355  AAAGCTCAACGGAACTGA  58751338


 Features flanking this part of subject sequence:
   132651 bp at 5' side: hypothetical protein XP_002342520
   586563 bp at 3' side: odz, odd Oz/ten-m homolog 3

 Score = 28.2 bits (14),  Expect =    74
 Identities = 17/18 (94%), Gaps = 0/18 (0%)
 Strand=Plus/Plus

Query  4          GCTCATCGGAACTGACAA  21
                  |||||| |||||||||||
Sbjct  107206315  GCTCATAGGAACTGACAA  107206332


 Features in this part of subject sequence:
   NIMA-related kinase 1

 Score = 26.3 bits (13),  Expect =   291
 Identities = 13/13 (100%), Gaps = 0/13 (0%)
 Strand=Plus/Minus

Query  1         AAAGCTCATCGGA  13
                 |||||||||||||
Sbjct  95000731  AAAGCTCATCGGA  95000719


 Features in this part of subject sequence:
   odz, odd Oz/ten-m homolog 3

 Score = 26.3 bits (13),  Expect =   291
 Identities = 13/13 (100%), Gaps = 0/13 (0%)
 Strand=Plus/Minus

Query  2          AAGCTCATCGGAA  14
                  |||||||||||||
Sbjct  108060774  AAGCTCATCGGAA  108060762


>ref|NT_022459.15| Homo sapiens chromosome 3 genomic contig, GRCh37 reference primary 
assembly
Length=24234584

 Features in this part of subject sequence:
   FERM domain containing 4B

 Score = 28.2 bits (14),  Expect =    74
 Identities = 14/14 (100%), Gaps = 0/14 (0%)
 Strand=Plus/Minus

Query  1        AAAGCTCATCGGAA  14
                ||||||||||||||
Sbjct  3097785  AAAGCTCATCGGAA  3097772


 Features flanking this part of subject sequence:
   946201 bp at 5' side: glucan (1,4-alpha-), branching enzyme 1
   2249275 bp at 3' side: hypothetical protein XP_002342405

 Score = 26.3 bits (13),  Expect =   291
 Identities = 13/13 (100%), Gaps = 0/13 (0%)
 Strand=Plus/Minus

Query  7         CATCGGAACTGAC  19
                 |||||||||||||
Sbjct  16486610  CATCGGAACTGAC  16486598


>ref|NT_022135.16| Homo sapiens chromosome 2 genomic contig, GRCh37 reference primary 
assembly
Length=39439245

 Features in this part of subject sequence:
   glycophorin C isoform 1
   glycophorin C isoform 2

 Score = 28.2 bits (14),  Expect =    74
 Identities = 14/14 (100%), Gaps = 0/14 (0%)
 Strand=Plus/Minus

Query  3         AGCTCATCGGAACT  16
                 ||||||||||||||
Sbjct  17176009  AGCTCATCGGAACT  17175996


>ref|NT_167186.1| Homo sapiens chromosome 1 genomic contig, GRCh37 reference primary 
assembly
Length=42425989

 Features in this part of subject sequence:
   usherin isoform B

 Score = 28.2 bits (14),  Expect =    74
 Identities = 14/14 (100%), Gaps = 0/14 (0%)
 Strand=Plus/Plus

Query  1        AAAGCTCATCGGAA  14
                ||||||||||||||
Sbjct  9459753  AAAGCTCATCGGAA  9459766


 Features flanking this part of subject sequence:
   288874 bp at 5' side: transforming growth factor, beta 2 isoform 2
   443643 bp at 3' side: lysophospholipase-like 1

 Score = 26.3 bits (13),  Expect =   291
 Identities = 13/13 (100%), Gaps = 0/13 (0%)
 Strand=Plus/Plus

Query  7         CATCGGAACTGAC  19
                 |||||||||||||
Sbjct  12421357  CATCGGAACTGAC  12421369


>ref|NT_032977.9| Homo sapiens chromosome 1 genomic contig, GRCh37 reference primary 
assembly
Length=90908613

 Features in this part of subject sequence:
   ELAV-like 4 isoform 5

 Score = 28.2 bits (14),  Expect =    74
 Identities = 17/18 (94%), Gaps = 0/18 (0%)
 Strand=Plus/Plus

Query  1         AAAGCTCATCGGAACTGA  18
                 |||||||||| |||||||
Sbjct  20540329  AAAGCTCATCTGAACTGA  20540346


 Features flanking this part of subject sequence:
   25227 bp at 5' side: protein tyrosine phosphatase type IVA, member 2 isoform 2
   69692 bp at 3' side: KH domain containing, RNA binding, signal transduction as...

 Score = 26.3 bits (13),  Expect =   291
 Identities = 13/13 (100%), Gaps = 0/13 (0%)
 Strand=Plus/Minus

Query  4        GCTCATCGGAACT  16
                |||||||||||||
Sbjct  2381823  GCTCATCGGAACT  2381811


 Features flanking this part of subject sequence:
   70733 bp at 5' side: hypothetical protein LOC284546
   18241 bp at 3' side: ring finger protein 11

 Score = 26.3 bits (13),  Expect =   291
 Identities = 13/13 (100%), Gaps = 0/13 (0%)
 Strand=Plus/Plus

Query  6         TCATCGGAACTGA  18
                 |||||||||||||
Sbjct  21656094  TCATCGGAACTGA  21656106


 Features flanking this part of subject sequence:
   98652 bp at 5' side: plasticity related gene 1
   240644 bp at 3' side: palmdelphin

 Score = 26.3 bits (13),  Expect =   291
 Identities = 13/13 (100%), Gaps = 0/13 (0%)
 Strand=Plus/Plus

Query  2         AAGCTCATCGGAA  14
                 |||||||||||||
Sbjct  69843136  AAGCTCATCGGAA  69843148


>ref|NW_001842361.2| Homo sapiens chromosome X genomic contig, alternate assembly 
(based on HuRef), whole genome shotgun sequence
Length=7823426

 Features in this part of subject sequence:
   tetraspanin 7

 Score = 28.2 bits (14),  Expect =    74
 Identities = 14/14 (100%), Gaps = 0/14 (0%)
 Strand=Plus/Minus

Query  4        GCTCATCGGAACTG  17
                ||||||||||||||
Sbjct  6443942  GCTCATCGGAACTG  6443929


 Features flanking this part of subject sequence:
   266492 bp at 5' side: dual specificity phosphatase 21
   32755 bp at 3' side: FUN14 domain containing 1

 Score = 26.3 bits (13),  Expect =   291
 Identities = 13/13 (100%), Gaps = 0/13 (0%)
 Strand=Plus/Minus

Query  8       ATCGGAACTGACA  20
               |||||||||||||
Sbjct  555480  ATCGGAACTGACA  555468


>ref|NW_001838706.1| Homo sapiens chromosome 21 genomic contig, alternate assembly 
(based on HuRef), whole genome shotgun sequence
Length=23891590

 Features flanking this part of subject sequence:
   640622 bp at 5' side: ADAM metallopeptidase with thrombospondin type 1 motif, 5...
   1269614 bp at 3' side: N-6 adenine-specific DNA methyltransferase 1 isoform 1

 Score = 28.2 bits (14),  Expect =    74
 Identities = 14/14 (100%), Gaps = 0/14 (0%)
 Strand=Plus/Minus

Query  6         TCATCGGAACTGAC  19
                 ||||||||||||||
Sbjct  13813522  TCATCGGAACTGAC  13813509


>ref|NW_001838453.1| Homo sapiens chromosome 17 genomic contig, alternate assembly 
(based on HuRef), whole genome shotgun sequence
Length=5178

 Score = 28.2 bits (14),  Expect =    74
 Identities = 14/14 (100%), Gaps = 0/14 (0%)
 Strand=Plus/Plus

Query  5     CTCATCGGAACTGA  18
             ||||||||||||||
Sbjct  1549  CTCATCGGAACTGA  1562


>ref|NW_001838439.2| Homo sapiens chromosome 17 genomic contig, alternate assembly 
(based on HuRef), whole genome shotgun sequence
Length=7037

 Score = 28.2 bits (14),  Expect =    74
 Identities = 14/14 (100%), Gaps = 0/14 (0%)
 Strand=Plus/Minus

Query  5     CTCATCGGAACTGA  18
             ||||||||||||||
Sbjct  3938  CTCATCGGAACTGA  3925


>ref|NW_001838194.1| Homo sapiens chromosome 15 genomic contig, alternate assembly 
(based on HuRef), whole genome shotgun sequence
Length=3573579

 Features in this part of subject sequence:
   similar to hCG2038990

 Score = 28.2 bits (14),  Expect =    74
 Identities = 14/14 (100%), Gaps = 0/14 (0%)
 Strand=Plus/Plus

Query  5        CTCATCGGAACTGA  18
                ||||||||||||||
Sbjct  1739589  CTCATCGGAACTGA  1739602


 Features in this part of subject sequence:
   similar to hCG2038990

 Score = 28.2 bits (14),  Expect =    74
 Identities = 14/14 (100%), Gaps = 0/14 (0%)
 Strand=Plus/Plus

Query  5        CTCATCGGAACTGA  18
                ||||||||||||||
Sbjct  1742322  CTCATCGGAACTGA  1742335


 Features flanking this part of subject sequence:
   1737 bp at 5' side: similar to hCG2038990
   112449 bp at 3' side: hypothetical protein

 Score = 28.2 bits (14),  Expect =    74
 Identities = 14/14 (100%), Gaps = 0/14 (0%)
 Strand=Plus/Plus

Query  5        CTCATCGGAACTGA  18
                ||||||||||||||
Sbjct  1744972  CTCATCGGAACTGA  1744985


 Features flanking this part of subject sequence:
   7210 bp at 5' side: similar to hCG2038990
   106976 bp at 3' side: hypothetical protein

 Score = 28.2 bits (14),  Expect =    74
 Identities = 14/14 (100%), Gaps = 0/14 (0%)
 Strand=Plus/Plus

Query  5        CTCATCGGAACTGA  18
                ||||||||||||||
Sbjct  1750445  CTCATCGGAACTGA  1750458


 Features flanking this part of subject sequence:
   9904 bp at 5' side: similar to hCG2038990
   104282 bp at 3' side: hypothetical protein

 Score = 28.2 bits (14),  Expect =    74
 Identities = 14/14 (100%), Gaps = 0/14 (0%)
 Strand=Plus/Plus

Query  5        CTCATCGGAACTGA  18
                ||||||||||||||
Sbjct  1753139  CTCATCGGAACTGA  1753152


 Features flanking this part of subject sequence:
   15309 bp at 5' side: similar to hCG2038990
   98877 bp at 3' side: hypothetical protein

 Score = 28.2 bits (14),  Expect =    74
 Identities = 14/14 (100%), Gaps = 0/14 (0%)
 Strand=Plus/Plus

Query  5        CTCATCGGAACTGA  18
                ||||||||||||||
Sbjct  1758544  CTCATCGGAACTGA  1758557


 Features flanking this part of subject sequence:
   17984 bp at 5' side: similar to hCG2038990
   96202 bp at 3' side: hypothetical protein

 Score = 28.2 bits (14),  Expect =    74
 Identities = 14/14 (100%), Gaps = 0/14 (0%)
 Strand=Plus/Plus

Query  5        CTCATCGGAACTGA  18
                ||||||||||||||
Sbjct  1761219  CTCATCGGAACTGA  1761232


>ref|NW_001837986.1| Homo sapiens chromosome 10 genomic contig, alternate assembly 
(based on HuRef), whole genome shotgun sequence
Length=18599630

 Features in this part of subject sequence:
   protocadherin 15 isoform CD3-2 precursor
   protocadherin 15 isoform CD3-1 precursor

 Score = 28.2 bits (14),  Expect =    74
 Identities = 14/14 (100%), Gaps = 0/14 (0%)
 Strand=Plus/Minus

Query  8        ATCGGAACTGACAA  21
                ||||||||||||||
Sbjct  1018471  ATCGGAACTGACAA  1018458


>ref|NW_001839064.2| Homo sapiens chromosome 7 genomic contig, alternate assembly 
(based on HuRef), whole genome shotgun sequence
Length=15597688

 Features flanking this part of subject sequence:
   12098 bp at 5' side: peroxin1
   4966 bp at 3' side: syncytin precursor

 Score = 28.2 bits (14),  Expect =    74
 Identities = 14/14 (100%), Gaps = 0/14 (0%)
 Strand=Plus/Plus

Query  1        AAAGCTCATCGGAA  14
                ||||||||||||||
Sbjct  6739265  AAAGCTCATCGGAA  6739278


>ref|NW_001838988.2| Homo sapiens chromosome 6 genomic contig, alternate assembly 
(based on HuRef), whole genome shotgun sequence
Length=10950630

 Features flanking this part of subject sequence:
   385079 bp at 5' side: mannosidase, endo-alpha

 Score = 28.2 bits (14),  Expect =    74
 Identities = 14/14 (100%), Gaps = 0/14 (0%)
 Strand=Plus/Plus

Query  8         ATCGGAACTGACAA  21
                 ||||||||||||||
Sbjct  10820989  ATCGGAACTGACAA  10821002


 Features flanking this part of subject sequence:
   313636 bp at 3' side: prolyl endopeptidase

 Score = 26.3 bits (13),  Expect =   291
 Identities = 13/13 (100%), Gaps = 0/13 (0%)
 Strand=Plus/Plus

Query  2       AAGCTCATCGGAA  14
               |||||||||||||
Sbjct  295757  AAGCTCATCGGAA  295769


>ref|NW_001838987.1| Homo sapiens chromosome 6 genomic contig, alternate assembly 
(based on HuRef), whole genome shotgun sequence
Length=25130961

 Features flanking this part of subject sequence:
   76905 bp at 5' side: hypothetical protein
   15821 bp at 3' side: similar to chromosome 21 open reading frame 51

 Score = 28.2 bits (14),  Expect =    74
 Identities = 14/14 (100%), Gaps = 0/14 (0%)
 Strand=Plus/Minus

Query  3         AGCTCATCGGAACT  16
                 ||||||||||||||
Sbjct  15832168  AGCTCATCGGAACT  15832155


 Features flanking this part of subject sequence:
   181447 bp at 5' side: central cannabinoid receptor isoform b
   286051 bp at 3' side: RNA guanylyltransferase and 5'-phosphatase

 Score = 26.3 bits (13),  Expect =   291
 Identities = 16/17 (94%), Gaps = 0/17 (0%)
 Strand=Plus/Plus

Query  4         GCTCATCGGAACTGACA  20
                 ||||||| |||||||||
Sbjct  18429971  GCTCATCTGAACTGACA  18429987


>ref|NW_001838927.1| Homo sapiens chromosome 5 genomic contig, alternate assembly 
(based on HuRef), whole genome shotgun sequence
Length=9770120

 Features flanking this part of subject sequence:
   320928 bp at 5' side: hypothetical protein
   64414 bp at 3' side: hypothetical protein

 Score = 28.2 bits (14),  Expect =    74
 Identities = 14/14 (100%), Gaps = 0/14 (0%)
 Strand=Plus/Plus

Query  7        CATCGGAACTGACA  20
                ||||||||||||||
Sbjct  1037209  CATCGGAACTGACA  1037222


>ref|NW_001838926.1| Homo sapiens chromosome 5 genomic contig, alternate assembly 
(based on HuRef), whole genome shotgun sequence
Length=3561194

 Features flanking this part of subject sequence:
   48327 bp at 5' side: hypothetical protein LOC23379
   773896 bp at 3' side: hypothetical protein LOC401172

 Score = 28.2 bits (14),  Expect =    74
 Identities = 14/14 (100%), Gaps = 0/14 (0%)
 Strand=Plus/Minus

Query  7        CATCGGAACTGACA  20
                ||||||||||||||
Sbjct  1348659  CATCGGAACTGACA  1348646


>ref|NW_001838921.1| Homo sapiens chromosome 4 genomic contig, alternate assembly 
(based on HuRef), whole genome shotgun sequence
Length=50948600

 Features flanking this part of subject sequence:
   132407 bp at 5' side: hypothetical protein
   585808 bp at 3' side: odz, odd Oz/ten-m homolog 3

 Score = 28.2 bits (14),  Expect =    74
 Identities = 17/18 (94%), Gaps = 0/18 (0%)
 Strand=Plus/Plus

Query  4         GCTCATCGGAACTGACAA  21
                 |||||| |||||||||||
Sbjct  42897437  GCTCATAGGAACTGACAA  42897454


 Features in this part of subject sequence:
   NIMA-related kinase 1

 Score = 26.3 bits (13),  Expect =   291
 Identities = 13/13 (100%), Gaps = 0/13 (0%)
 Strand=Plus/Minus

Query  1         AAAGCTCATCGGA  13
                 |||||||||||||
Sbjct  30690022  AAAGCTCATCGGA  30690010


 Features in this part of subject sequence:
   odz, odd Oz/ten-m homolog 3

 Score = 26.3 bits (13),  Expect =   291
 Identities = 13/13 (100%), Gaps = 0/13 (0%)
 Strand=Plus/Minus

Query  2         AAGCTCATCGGAA  14
                 |||||||||||||
Sbjct  43751869  AAGCTCATCGGAA  43751857


>ref|NW_001838920.1| Homo sapiens chromosome 4 genomic contig, alternate assembly 
(based on HuRef), whole genome shotgun sequence
Length=20364230

 Features flanking this part of subject sequence:
   187033 bp at 5' side: hypothetical protein LOC132321
   2428932 bp at 3' side: hypothetical protein

 Score = 28.2 bits (14),  Expect =    74
 Identities = 14/14 (100%), Gaps = 0/14 (0%)
 Strand=Plus/Minus

Query  6         TCATCGGAACTGAC  19
                 ||||||||||||||
Sbjct  10796711  TCATCGGAACTGAC  10796698


 Features flanking this part of subject sequence:
   128302 bp at 5' side: protocadherin 10 isoform 2 precursor
   918438 bp at 3' side: poly(A) binding protein, cytoplasmic 4-like

 Score = 28.2 bits (14),  Expect =    74
 Identities = 17/18 (94%), Gaps = 0/18 (0%)
 Strand=Plus/Minus

Query  1         AAAGCTCATCGGAACTGA  18
                 |||||||| |||||||||
Sbjct  14777631  AAAGCTCAACGGAACTGA  14777614


>ref|NW_001838878.1| Homo sapiens chromosome 3 genomic contig, alternate assembly 
(based on HuRef), whole genome shotgun sequence
Length=20655341

 Features in this part of subject sequence:
   FERM domain containing 4B

 Score = 28.2 bits (14),  Expect =    74
 Identities = 14/14 (100%), Gaps = 0/14 (0%)
 Strand=Plus/Minus

Query  1        AAAGCTCATCGGAA  14
                ||||||||||||||
Sbjct  3100191  AAAGCTCATCGGAA  3100178


 Features flanking this part of subject sequence:
   946750 bp at 5' side: glucan (1,4-alpha-), branching enzyme 1
   2244482 bp at 3' side: hypothetical protein

 Score = 26.3 bits (13),  Expect =   291
 Identities = 13/13 (100%), Gaps = 0/13 (0%)
 Strand=Plus/Minus

Query  7         CATCGGAACTGAC  19
                 |||||||||||||
Sbjct  16507262  CATCGGAACTGAC  16507250


>ref|NW_001838849.2| Homo sapiens chromosome 2 genomic contig, alternate assembly 
(based on HuRef), whole genome shotgun sequence
Length=3929952

 Features in this part of subject sequence:
   glycophorin C isoform 2
   glycophorin C isoform 1

 Score = 28.2 bits (14),  Expect =    74
 Identities = 14/14 (100%), Gaps = 0/14 (0%)
 Strand=Plus/Plus

Query  3        AGCTCATCGGAACT  16
                ||||||||||||||
Sbjct  3434711  AGCTCATCGGAACT  3434724


>ref|NW_001838537.2| Homo sapiens chromosome 1 genomic contig, alternate assembly 
(based on HuRef), whole genome shotgun sequence
Length=16133001

 Features in this part of subject sequence:
   usherin isoform B

 Score = 28.2 bits (14),  Expect =    74
 Identities = 14/14 (100%), Gaps = 0/14 (0%)
 Strand=Plus/Minus

Query  1        AAAGCTCATCGGAA  14
                ||||||||||||||
Sbjct  7311446  AAAGCTCATCGGAA  7311433


 Features flanking this part of subject sequence:
   445088 bp at 5' side: lysophospholipase-like 1
   289071 bp at 3' side: transforming growth factor, beta 2 isoform 2

 Score = 26.3 bits (13),  Expect =   291
 Identities = 13/13 (100%), Gaps = 0/13 (0%)
 Strand=Plus/Minus

Query  7        CATCGGAACTGAC  19
                |||||||||||||
Sbjct  4356813  CATCGGAACTGAC  4356801


>ref|NW_001838578.2| Homo sapiens chromosome 1 genomic contig, alternate assembly 
(based on HuRef), whole genome shotgun sequence
Length=7684040

 Features in this part of subject sequence:
   ELAV-like 4 isoform 5

 Score = 28.2 bits (14),  Expect =    74
 Identities = 17/18 (94%), Gaps = 0/18 (0%)
 Strand=Plus/Minus

Query  1       AAAGCTCATCGGAACTGA  18
               |||||||||| |||||||
Sbjct  265425  AAAGCTCATCTGAACTGA  265408


>ref|NT_010799.15| Homo sapiens chromosome 17 genomic contig, GRCh37 reference primary 
assembly
Length=9412842

 Features in this part of subject sequence:
   EF-hand calcium binding domain 5 isoform a
   EF-hand calcium binding domain 5 isoform b

 Score = 26.3 bits (13),  Expect =   291
 Identities = 16/17 (94%), Gaps = 0/17 (0%)
 Strand=Plus/Plus

Query  5        CTCATCGGAACTGACAA  21
                |||||| ||||||||||
Sbjct  3121503  CTCATCTGAACTGACAA  3121519


>ref|NT_010718.16| Homo sapiens chromosome 17 genomic contig, GRCh37 reference primary 
assembly
Length=21169982

 Features flanking this part of subject sequence:
   9216 bp at 5' side: ring finger protein 112
   108537 bp at 3' side: solute carrier family 47, member 1

 Score = 26.3 bits (13),  Expect =   291
 Identities = 13/13 (100%), Gaps = 0/13 (0%)
 Strand=Plus/Minus

Query  3         AGCTCATCGGAAC  15
                 |||||||||||||
Sbjct  18932090  AGCTCATCGGAAC  18932078


>ref|NT_010393.16| Homo sapiens chromosome 16 genomic contig, GRCh37 reference primary 
assembly
Length=33963150

 Features flanking this part of subject sequence:
   368797 bp at 5' side: xylosyltransferase I
   122395 bp at 3' side: hypothetical protein XP_002343468

 Score = 26.3 bits (13),  Expect =   291
 Identities = 13/13 (100%), Gaps = 0/13 (0%)
 Strand=Plus/Plus

Query  1         AAAGCTCATCGGA  13
                 |||||||||||||
Sbjct  17873450  AAAGCTCATCGGA  17873462


 Features flanking this part of subject sequence:
   29685 bp at 5' side: sodium channel, nonvoltage-gated 1, gamma
   103434 bp at 3' side: sodium channel, nonvoltage-gated 1, beta

 Score = 26.3 bits (13),  Expect =   291
 Identities = 13/13 (100%), Gaps = 0/13 (0%)
 Strand=Plus/Plus

Query  1         AAAGCTCATCGGA  13
                 |||||||||||||
Sbjct  23196475  AAAGCTCATCGGA  23196487


 Features in this part of subject sequence:
   non-SMC element 1 homolog

 Score = 26.3 bits (13),  Expect =   291
 Identities = 13/13 (100%), Gaps = 0/13 (0%)
 Strand=Plus/Plus

Query  6         TCATCGGAACTGA  18
                 |||||||||||||
Sbjct  27193408  TCATCGGAACTGA  27193420


 Features flanking this part of subject sequence:
   12996 bp at 5' side: pyrin domain containing 1
   30029 bp at 3' side: integrin alpha M isoform 2 precursor

 Score = 26.3 bits (13),  Expect =   291
 Identities = 13/13 (100%), Gaps = 0/13 (0%)
 Strand=Plus/Minus

Query  3         AGCTCATCGGAAC  15
                 |||||||||||||
Sbjct  31181357  AGCTCATCGGAAC  31181345


>ref|NT_010274.17| Homo sapiens chromosome 15 genomic contig, GRCh37 reference primary 
assembly
Length=17486919

 Features flanking this part of subject sequence:
   173808 bp at 5' side: BTB/POZ KELCH domain protein
   200088 bp at 3' side: ATP/GTP binding protein-like 1

 Score = 26.3 bits (13),  Expect =   291
 Identities = 16/17 (94%), Gaps = 0/17 (0%)
 Strand=Plus/Minus

Query  5        CTCATCGGAACTGACAA  21
                ||||| |||||||||||
Sbjct  1452392  CTCATGGGAACTGACAA  1452376


 Features flanking this part of subject sequence:
   777176 bp at 5' side: RGM domain family, member A
   432146 bp at 3' side: multiple C2 domains, transmembrane 2 isoform 1

 Score = 26.3 bits (13),  Expect =   291
 Identities = 13/13 (100%), Gaps = 0/13 (0%)
 Strand=Plus/Plus

Query  2        AAGCTCATCGGAA  14
                |||||||||||||
Sbjct  9374864  AAGCTCATCGGAA  9374876


>ref|NT_026437.12| Homo sapiens chromosome 14 genomic contig, GRCh37 reference primary 
assembly
Length=88289540

 Features in this part of subject sequence:
   granzyme H

 Score = 26.3 bits (13),  Expect =   291
 Identities = 13/13 (100%), Gaps = 0/13 (0%)
 Strand=Plus/Minus

Query  1        AAAGCTCATCGGA  13
                |||||||||||||
Sbjct  6077358  AAAGCTCATCGGA  6077346


 Features in this part of subject sequence:
   A-kinase anchor protein 6

 Score = 26.3 bits (13),  Expect =   291
 Identities = 13/13 (100%), Gaps = 0/13 (0%)
 Strand=Plus/Plus

Query  6         TCATCGGAACTGA  18
                 |||||||||||||
Sbjct  14107044  TCATCGGAACTGA  14107056


>ref|NT_167190.1| Homo sapiens chromosome 11 genomic contig, GRCh37 reference primary 
assembly
Length=41593379

 Features flanking this part of subject sequence:
   18628 bp at 5' side: phytoceramidase, alkaline
   585 bp at 3' side: UDP-GlcNAc:betaGal beta-1,3-N-acetylglucosaminyltransfera...

 Score = 26.3 bits (13),  Expect =   291
 Identities = 13/13 (100%), Gaps = 0/13 (0%)
 Strand=Plus/Plus

Query  7         CATCGGAACTGAC  19
                 |||||||||||||
Sbjct  22055794  CATCGGAACTGAC  22055806


>ref|NT_008705.16| Homo sapiens chromosome 10 genomic contig, GRCh37 reference primary 
assembly
Length=39094935

 Features flanking this part of subject sequence:
   88165 bp at 5' side: aldo-keto reductase family 1, member C4
   66784 bp at 3' side: urocortin 3 preproprotein preproprotein

 Score = 26.3 bits (13),  Expect =   291
 Identities = 13/13 (100%), Gaps = 0/13 (0%)
 Strand=Plus/Plus

Query  3        AGCTCATCGGAAC  15
                |||||||||||||
Sbjct  5288888  AGCTCATCGGAAC  5288900


>ref|NT_008470.19| Homo sapiens chromosome 9 genomic contig, GRCh37 reference primary 
assembly
Length=62237592

 Features flanking this part of subject sequence:
   870408 bp at 5' side: hypothetical protein XP_002342985
   216630 bp at 3' side: Di-Ras2

 Score = 26.3 bits (13),  Expect =   291
 Identities = 13/13 (100%), Gaps = 0/13 (0%)
 Strand=Plus/Plus

Query  5         CTCATCGGAACTG  17
                 |||||||||||||
Sbjct  22323400  CTCATCGGAACTG  22323412


 Features in this part of subject sequence:
   alpha-1,3-mannosyltransferase ALG2

 Score = 26.3 bits (13),  Expect =   291
 Identities = 13/13 (100%), Gaps = 0/13 (0%)
 Strand=Plus/Minus

Query  8         ATCGGAACTGACA  20
                 |||||||||||||
Sbjct  31148255  ATCGGAACTGACA  31148243


>ref|NT_167187.1| Homo sapiens chromosome 8 genomic contig, GRCh37 reference primary 
assembly
Length=31697033

 Features flanking this part of subject sequence:
   393761 bp at 5' side: hypothetical protein LOC157773
   128719 bp at 3' side: sarcoglycan zeta

 Score = 26.3 bits (13),  Expect =   291
 Identities = 13/13 (100%), Gaps = 0/13 (0%)
 Strand=Plus/Plus

Query  4        GCTCATCGGAACT  16
                |||||||||||||
Sbjct  1677367  GCTCATCGGAACT  1677379


>ref|NT_033968.6| Homo sapiens chromosome 7 genomic contig, GRCh37 reference primary 
assembly
Length=7643700

 Features flanking this part of subject sequence:
   103084 bp at 5' side: zinc finger protein 479
   206868 bp at 3' side: zinc finger protein 716

 Score = 26.3 bits (13),  Expect =   291
 Identities = 13/13 (100%), Gaps = 0/13 (0%)
 Strand=Plus/Minus

Query  5        CTCATCGGAACTG  17
                |||||||||||||
Sbjct  6892496  CTCATCGGAACTG  6892484


>ref|NT_025741.15| Homo sapiens chromosome 6 genomic contig, GRCh37 reference primary 
assembly
Length=75224524

 Features flanking this part of subject sequence:
   313532 bp at 5' side: prolyl endopeptidase
   370119 bp at 3' side: PR domain containing 1, with ZNF domain isoform 1

 Score = 26.3 bits (13),  Expect =   291
 Identities = 13/13 (100%), Gaps = 0/13 (0%)
 Strand=Plus/Minus

Query  2         AAGCTCATCGGAA  14
                 |||||||||||||
Sbjct  10333767  AAGCTCATCGGAA  10333755


 Features in this part of subject sequence:
   sine oculis binding protein homolog

 Score = 26.3 bits (13),  Expect =   291
 Identities = 13/13 (100%), Gaps = 0/13 (0%)
 Strand=Plus/Plus

Query  5         CTCATCGGAACTG  17
                 |||||||||||||
Sbjct  12030184  CTCATCGGAACTG  12030196


 Features flanking this part of subject sequence:
   104796 bp at 5' side: T-cell lymphoma breakpoint-associated target 1
   81240 bp at 3' side: ring finger protein 217

 Score = 26.3 bits (13),  Expect =   291
 Identities = 13/13 (100%), Gaps = 0/13 (0%)
 Strand=Plus/Minus

Query  1         AAAGCTCATCGGA  13
                 |||||||||||||
Sbjct  29418640  AAAGCTCATCGGA  29418628


 Features in this part of subject sequence:
   required for meiotic nuclear division 1 homolog

 Score = 26.3 bits (13),  Expect =   291
 Identities = 13/13 (100%), Gaps = 0/13 (0%)
 Strand=Plus/Plus

Query  3         AGCTCATCGGAAC  15
                 |||||||||||||
Sbjct  55901621  AGCTCATCGGAAC  55901633


 Features flanking this part of subject sequence:
   233795 bp at 5' side: NADPH oxidase 3
   1088497 bp at 3' side: AT rich interactive domain 1B (SWI1-like) isoform 2

 Score = 26.3 bits (13),  Expect =   291
 Identities = 13/13 (100%), Gaps = 0/13 (0%)
 Strand=Plus/Minus

Query  6         TCATCGGAACTGA  18
                 |||||||||||||
Sbjct  60180198  TCATCGGAACTGA  60180186


 Features in this part of subject sequence:
   ribosomal protein S6 kinase, 90kDa, polypeptide 2 isoform b
   ribosomal protein S6 kinase, 90kDa, polypeptide 2 isoform a

 Score = 26.3 bits (13),  Expect =   291
 Identities = 16/17 (94%), Gaps = 0/17 (0%)
 Strand=Plus/Plus

Query  2         AAGCTCATCGGAACTGA  18
                 |||||| ||||||||||
Sbjct  71128392  AAGCTCCTCGGAACTGA  71128408


>ref|NT_007592.15| Homo sapiens chromosome 6 genomic contig, GRCh37 reference primary 
assembly
Length=58720166

 Features in this part of subject sequence:
   kinesin family member 13A isoform d
   kinesin family member 13A isoform c

 Score = 26.3 bits (13),  Expect =   291
 Identities = 16/17 (94%), Gaps = 0/17 (0%)
 Strand=Plus/Plus

Query  1         AAAGCTCATCGGAACTG  17
                 ||||||||||| |||||
Sbjct  17887188  AAAGCTCATCGAAACTG  17887204


>ref|NT_034772.6| Homo sapiens chromosome 5 genomic contig, GRCh37 reference primary 
assembly
Length=47100945

 Features flanking this part of subject sequence:
   240531 bp at 3' side: nuclear receptor subfamily 2, group F, member 1

 Score = 26.3 bits (13),  Expect =   291
 Identities = 13/13 (100%), Gaps = 0/13 (0%)
 Strand=Plus/Plus

Query  9       TCGGAACTGACAA  21
               |||||||||||||
Sbjct  994059  TCGGAACTGACAA  994071


 Features in this part of subject sequence:
   limb expression 1

 Score = 26.3 bits (13),  Expect =   291
 Identities = 13/13 (100%), Gaps = 0/13 (0%)
 Strand=Plus/Plus

Query  3        AGCTCATCGGAAC  15
                |||||||||||||
Sbjct  4747599  AGCTCATCGGAAC  4747611


 Features flanking this part of subject sequence:
   236315 bp at 5' side: fibrillin 2 precursor
   192208 bp at 3' side: solute carrier family 27 (fatty acid transporter), member 6

 Score = 26.3 bits (13),  Expect =   291
 Identities = 13/13 (100%), Gaps = 0/13 (0%)
 Strand=Plus/Minus

Query  6         TCATCGGAACTGA  18
                 |||||||||||||
Sbjct  36423495  TCATCGGAACTGA  36423483


>ref|NT_022517.18| Homo sapiens chromosome 3 genomic contig, GRCh37 reference primary 
assembly
Length=66110270

 Features in this part of subject sequence:
   contactin 4 isoform a precursor
   contactin 4 isoform c precursor

 Score = 26.3 bits (13),  Expect =   291
 Identities = 13/13 (100%), Gaps = 0/13 (0%)
 Strand=Plus/Minus

Query  2        AAGCTCATCGGAA  14
                |||||||||||||
Sbjct  3002118  AAGCTCATCGGAA  3002106


>ref|NT_005120.16| Homo sapiens chromosome 2 genomic contig, GRCh37 reference primary 
assembly
Length=5748237

 Features in this part of subject sequence:
   centaurin, gamma 2 isoform 1
   centaurin, gamma 2 isoform 2

 Score = 26.3 bits (13),  Expect =   291
 Identities = 16/17 (94%), Gaps = 0/17 (0%)
 Strand=Plus/Minus

Query  5        CTCATCGGAACTGACAA  21
                |||||| ||||||||||
Sbjct  2972286  CTCATCCGAACTGACAA  2972270


>ref|NT_022171.15| Homo sapiens chromosome 2 genomic contig, GRCh37 reference primary 
assembly
Length=14783166

 Features in this part of subject sequence:
   non-SMC condensin I complex, subunit H

 Score = 26.3 bits (13),  Expect =   291
 Identities = 16/17 (94%), Gaps = 0/17 (0%)
 Strand=Plus/Minus

Query  2        AAGCTCATCGGAACTGA  18
                ||||||||| |||||||
Sbjct  1690296  AAGCTCATCAGAACTGA  1690280


>ref|NT_022184.15| Homo sapiens chromosome 2 genomic contig, GRCh37 reference primary 
assembly
Length=68452323

 Features in this part of subject sequence:
   THUMP domain containing 2

 Score = 26.3 bits (13),  Expect =   291
 Identities = 13/13 (100%), Gaps = 0/13 (0%)
 Strand=Plus/Minus

Query  1         AAAGCTCATCGGA  13
                 |||||||||||||
Sbjct  18822541  AAAGCTCATCGGA  18822529


 Features flanking this part of subject sequence:
   223928 bp at 5' side: follicle stimulating hormone receptor isoform 2 precursor
   543586 bp at 3' side: neurexin 1 isoform alpha1 precursor

 Score = 26.3 bits (13),  Expect =   291
 Identities = 13/13 (100%), Gaps = 0/13 (0%)
 Strand=Plus/Minus

Query  3         AGCTCATCGGAAC  15
                 |||||||||||||
Sbjct  28427383  AGCTCATCGGAAC  28427371


 Features flanking this part of subject sequence:
   91196 bp at 5' side: coiled-coil domain containing 85A
   1573265 bp at 3' side: vaccinia related kinase 2 isoform 1

 Score = 26.3 bits (13),  Expect =   291
 Identities = 16/17 (94%), Gaps = 0/17 (0%)
 Strand=Plus/Plus

Query  1         AAAGCTCATCGGAACTG  17
                 |||||||||| ||||||
Sbjct  35524573  AAAGCTCATCAGAACTG  35524589


 Features flanking this part of subject sequence:
   231359 bp at 5' side: hypothetical protein
   111626 bp at 3' side: solute carrier family 1, member 4 isoform 1

 Score = 26.3 bits (13),  Expect =   291
 Identities = 13/13 (100%), Gaps = 0/13 (0%)
 Strand=Plus/Minus

Query  3         AGCTCATCGGAAC  15
                 |||||||||||||
Sbjct  43927039  AGCTCATCGGAAC  43927027


>ref|NT_004487.19| Homo sapiens chromosome 1 genomic contig, GRCh37 reference primary 
assembly
Length=57411349

 Features in this part of subject sequence:
   nicotinamide mononucleotide adenylyltransferase 2 isoform 1

 Score = 26.3 bits (13),  Expect =   291
 Identities = 13/13 (100%), Gaps = 0/13 (0%)
 Strand=Plus/Plus

Query  3         AGCTCATCGGAAC  15
                 |||||||||||||
Sbjct  34804514  AGCTCATCGGAAC  34804526


>ref|NW_001842435.2| Homo sapiens chromosome Y genomic contig, alternate assembly 
(based on HuRef), whole genome shotgun sequence
Length=2349977

 Features flanking this part of subject sequence:
   12552 bp at 5' side: thymosin, beta 4, Y chromosome
   210268 bp at 3' side: tetratricopeptide repeat protein isoform 3

 Score = 26.3 bits (13),  Expect =   291
 Identities = 13/13 (100%), Gaps = 0/13 (0%)
 Strand=Plus/Plus

Query  2       AAGCTCATCGGAA  14
               |||||||||||||
Sbjct  324711  AAGCTCATCGGAA  324723


>ref|NW_001842414.1| Homo sapiens chromosome X genomic contig, alternate assembly 
(based on HuRef), whole genome shotgun sequence
Length=2752443

 Features flanking this part of subject sequence:
   188456 bp at 5' side: high-mobility group box 3
   151 bp at 3' side: G protein-coupled receptor 50

 Score = 26.3 bits (13),  Expect =   291
 Identities = 13/13 (100%), Gaps = 0/13 (0%)
 Strand=Plus/Plus

Query  1        AAAGCTCATCGGA  13
                |||||||||||||
Sbjct  1258822  AAAGCTCATCGGA  1258834


>ref|NW_001838666.1| Homo sapiens chromosome 20 genomic contig, alternate assembly 
(based on HuRef), whole genome shotgun sequence
Length=19874876

 Features flanking this part of subject sequence:
   1430076 bp at 5' side: DEAH (Asp-Glu-Ala-His) box polypeptide 35
   219820 bp at 3' side: transcription factor MAFB

 Score = 26.3 bits (13),  Expect =   291
 Identities = 16/17 (94%), Gaps = 0/17 (0%)
 Strand=Plus/Plus

Query  1        AAAGCTCATCGGAACTG  17
                ||||||||| |||||||
Sbjct  2155474  AAAGCTCATAGGAACTG  2155490


 Features flanking this part of subject sequence:
   581390 bp at 5' side: hypothetical protein
   55818 bp at 3' side: phosphatidylinositol-3,4,5-trisphosphate-dependent Rac ex...

 Score = 26.3 bits (13),  Expect =   291
 Identities = 16/17 (94%), Gaps = 0/17 (0%)
 Strand=Plus/Plus

Query  1         AAAGCTCATCGGAACTG  17
                 |||||||| ||||||||
Sbjct  10256705  AAAGCTCAGCGGAACTG  10256721


>ref|NW_001838497.2| Homo sapiens chromosome 19 genomic contig, alternate assembly 
(based on HuRef), whole genome shotgun sequence
Length=2141294

 Features flanking this part of subject sequence:
   3678 bp at 5' side: proline rich Gla (G-carboxyglutamic acid) 2
   18877 bp at 3' side: nitric oxide synthase interacting protein

 Score = 26.3 bits (13),  Expect =   291
 Identities = 13/13 (100%), Gaps = 0/13 (0%)
 Strand=Plus/Minus

Query  3       AGCTCATCGGAAC  15
               |||||||||||||
Sbjct  521460  AGCTCATCGGAAC  521448


>ref|NW_001838470.1| Homo sapiens chromosome 18 genomic contig, alternate assembly 
(based on HuRef), whole genome shotgun sequence
Length=3333816

 Features in this part of subject sequence:
   zinc finger protein 407 isoform 1

 Score = 26.3 bits (13),  Expect =   291
 Identities = 13/13 (100%), Gaps = 0/13 (0%)
 Strand=Plus/Minus

Query  7       CATCGGAACTGAC  19
               |||||||||||||
Sbjct  263545  CATCGGAACTGAC  263533


 Features in this part of subject sequence:
   zinc finger protein 236

 Score = 26.3 bits (13),  Expect =   291
 Identities = 13/13 (100%), Gaps = 0/13 (0%)
 Strand=Plus/Plus

Query  2        AAGCTCATCGGAA  14
                |||||||||||||
Sbjct  2303555  AAGCTCATCGGAA  2303567


>ref|NW_001838467.2| Homo sapiens chromosome 18 genomic contig, alternate assembly 
(based on HuRef), whole genome shotgun sequence
Length=26055378

 Features in this part of subject sequence:
   bruno-like 4, RNA binding protein isoform 4
   bruno-like 4, RNA binding protein isoform 3

 Score = 26.3 bits (13),  Expect =   291
 Identities = 13/13 (100%), Gaps = 0/13 (0%)
 Strand=Plus/Plus

Query  5        CTCATCGGAACTG  17
                |||||||||||||
Sbjct  9541823  CTCATCGGAACTG  9541835


 Features flanking this part of subject sequence:
   80360 bp at 5' side: kelch-like 14
   125086 bp at 3' side: hypothetical protein LOC64762

 Score = 26.3 bits (13),  Expect =   291
 Identities = 13/13 (100%), Gaps = 0/13 (0%)
 Strand=Plus/Minus

Query  6         TCATCGGAACTGA  18
                 |||||||||||||
Sbjct  14368637  TCATCGGAACTGA  14368625


>ref|NW_001838430.2| Homo sapiens chromosome 17 genomic contig, alternate assembly 
(based on HuRef), whole genome shotgun sequence
Length=5126965

 Features in this part of subject sequence:
   EF-hand calcium binding domain 5 isoform a
   EF-hand calcium binding domain 5 isoform b

 Score = 26.3 bits (13),  Expect =   291
 Identities = 16/17 (94%), Gaps = 0/17 (0%)
 Strand=Plus/Minus

Query  5        CTCATCGGAACTGACAA  21
                |||||| ||||||||||
Sbjct  2012229  CTCATCTGAACTGACAA  2012213


>ref|NW_001838423.2| Homo sapiens chromosome 17 genomic contig, alternate assembly 
(based on HuRef), whole genome shotgun sequence
Length=1109091

 Features flanking this part of subject sequence:
   108336 bp at 5' side: solute carrier family 47, member 1
   9220 bp at 3' side: ring finger protein 112

 Score = 26.3 bits (13),  Expect =   291
 Identities = 13/13 (100%), Gaps = 0/13 (0%)
 Strand=Plus/Plus

Query  3       AGCTCATCGGAAC  15
               |||||||||||||
Sbjct  908390  AGCTCATCGGAAC  908402


>ref|NW_001838236.1| Homo sapiens chromosome 16 genomic contig, alternate assembly 
(based on HuRef), whole genome shotgun sequence
Length=1649122

 Features flanking this part of subject sequence:
   12903 bp at 5' side: pyrin domain containing 1
   29276 bp at 3' side: integrin alpha M isoform 2 precursor

 Score = 26.3 bits (13),  Expect =   291
 Identities = 13/13 (100%), Gaps = 0/13 (0%)
 Strand=Plus/Minus

Query  3       AGCTCATCGGAAC  15
               |||||||||||||
Sbjct  921095  AGCTCATCGGAAC  921083


>ref|NW_001838401.1| Homo sapiens chromosome 16 genomic contig, alternate assembly 
(based on HuRef), whole genome shotgun sequence
Length=4882130

 Features in this part of subject sequence:
   non-SMC element 1 homolog

 Score = 26.3 bits (13),  Expect =   291
 Identities = 13/13 (100%), Gaps = 0/13 (0%)
 Strand=Plus/Plus

Query  6        TCATCGGAACTGA  18
                |||||||||||||
Sbjct  3781959  TCATCGGAACTGA  3781971


>ref|NW_001838400.2| Homo sapiens chromosome 16 genomic contig, alternate assembly 
(based on HuRef), whole genome shotgun sequence
Length=787336

 Features flanking this part of subject sequence:
   102428 bp at 5' side: sodium channel, nonvoltage-gated 1, beta
   29835 bp at 3' side: sodium channel, nonvoltage-gated 1, gamma

 Score = 26.3 bits (13),  Expect =   291
 Identities = 13/13 (100%), Gaps = 0/13 (0%)
 Strand=Plus/Minus

Query  1       AAAGCTCATCGGA  13
               |||||||||||||
Sbjct  214328  AAAGCTCATCGGA  214316


>ref|NW_001838365.2| Homo sapiens chromosome 16 genomic contig, alternate assembly 
(based on HuRef), whole genome shotgun sequence
Length=1325722

 Features flanking this part of subject sequence:
   122854 bp at 5' side: hypothetical protein
   481285 bp at 3' side: xylosyltransferase I

 Score = 26.3 bits (13),  Expect =   291
 Identities = 13/13 (100%), Gaps = 0/13 (0%)
 Strand=Plus/Minus

Query  1       AAAGCTCATCGGA  13
               |||||||||||||
Sbjct  252711  AAAGCTCATCGGA  252699


>ref|NW_001838222.1| Homo sapiens chromosome 15 genomic contig, alternate assembly 
(based on HuRef), whole genome shotgun sequence
Length=9582856

 Features flanking this part of subject sequence:
   221507 bp at 5' side: BTB/POZ KELCH domain protein
   202098 bp at 3' side: ATP/GTP binding protein-like 1

 Score = 26.3 bits (13),  Expect =   291
 Identities = 16/17 (94%), Gaps = 0/17 (0%)
 Strand=Plus/Minus

Query  5        CTCATCGGAACTGACAA  21
                ||||| |||||||||||
Sbjct  1449633  CTCATGGGAACTGACAA  1449617


 Features flanking this part of subject sequence:
   532028 bp at 5' side: hypothetical protein XP_002344915

 Score = 26.3 bits (13),  Expect =   291
 Identities = 13/13 (100%), Gaps = 0/13 (0%)
 Strand=Plus/Plus

Query  2        AAGCTCATCGGAA  14
                |||||||||||||
Sbjct  9397020  AAGCTCATCGGAA  9397032


>ref|NW_001838219.1| Homo sapiens chromosome 15 genomic contig, alternate assembly 
(based on HuRef), whole genome shotgun sequence
Length=8201390

 Features flanking this part of subject sequence:
   65136 bp at 5' side: BCL2-related protein A1 isoform 2
   84072 bp at 3' side: zinc finger, AN1-type domain 6

 Score = 26.3 bits (13),  Expect =   291
 Identities = 16/17 (94%), Gaps = 0/17 (0%)
 Strand=Plus/Minus

Query  5        CTCATCGGAACTGACAA  21
                |||||| ||||||||||
Sbjct  5895549  CTCATCTGAACTGACAA  5895533


>ref|NW_001838110.1| Homo sapiens chromosome 14 genomic contig, alternate assembly 
(based on HuRef), whole genome shotgun sequence
Length=20987734

 Features in this part of subject sequence:
   granzyme H

 Score = 26.3 bits (13),  Expect =   291
 Identities = 13/13 (100%), Gaps = 0/13 (0%)
 Strand=Plus/Minus

Query  1        AAAGCTCATCGGA  13
                |||||||||||||
Sbjct  4880995  AAAGCTCATCGGA  4880983


>ref|NW_001838006.2| Homo sapiens chromosome 10 genomic contig, alternate assembly 
(based on HuRef), whole genome shotgun sequence
Length=24511762

 Features in this part of subject sequence:
   cyclin M2 isoform 2
   cyclin M2 isoform 1

 Score = 26.3 bits (13),  Expect =   291
 Identities = 16/17 (94%), Gaps = 0/17 (0%)
 Strand=Plus/Plus

Query  1         AAAGCTCATCGGAACTG  17
                 ||||||||||| |||||
Sbjct  20173140  AAAGCTCATCGCAACTG  20173156


>ref|NW_001837930.2| Homo sapiens chromosome 10 genomic contig, alternate assembly 
(based on HuRef), whole genome shotgun sequence
Length=5343598

 Features flanking this part of subject sequence:
   57921 bp at 5' side: urocortin 3 preproprotein preproprotein
   85373 bp at 3' side: aldo-keto reductase family 1, member C4

 Score = 26.3 bits (13),  Expect =   291
 Identities = 13/13 (100%), Gaps = 0/13 (0%)
 Strand=Plus/Minus

Query  3      AGCTCATCGGAAC  15
              |||||||||||||
Sbjct  62371  AGCTCATCGGAAC  62359


>ref|NW_001839236.2| Homo sapiens chromosome 9 genomic contig, alternate assembly 
(based on HuRef), whole genome shotgun sequence
Length=20013418

 Features flanking this part of subject sequence:
   47254 bp at 5' side: zinc finger protein 618
   324564 bp at 3' side: regulator of G-protein signalling 3 isoform 6

 Score = 26.3 bits (13),  Expect =   291
 Identities = 13/13 (100%), Gaps = 0/13 (0%)
 Strand=Plus/Plus

Query  4        GCTCATCGGAACT  16
                |||||||||||||
Sbjct  3089293  GCTCATCGGAACT  3089305


 Features in this part of subject sequence:
   alpha-1,3-mannosyltransferase ALG2

 Score = 26.3 bits (13),  Expect =   291
 Identities = 13/13 (100%), Gaps = 0/13 (0%)
 Strand=Plus/Plus

Query  8         ATCGGAACTGACA  20
                 |||||||||||||
Sbjct  17797369  ATCGGAACTGACA  17797381


>ref|NW_001838990.2| Homo sapiens chromosome 6 genomic contig, alternate assembly 
(based on HuRef), whole genome shotgun sequence
Length=51215202

 Features flanking this part of subject sequence:
   1089718 bp at 5' side: AT rich interactive domain 1B (SWI1-like) isoform 2
   233899 bp at 3' side: NADPH oxidase 3

 Score = 26.3 bits (13),  Expect =   291
 Identities = 13/13 (100%), Gaps = 0/13 (0%)
 Strand=Plus/Plus

Query  6        TCATCGGAACTGA  18
                |||||||||||||
Sbjct  1549709  TCATCGGAACTGA  1549721


 Features in this part of subject sequence:
   required for meiotic nuclear division 1 homolog

 Score = 26.3 bits (13),  Expect =   291
 Identities = 13/13 (100%), Gaps = 0/13 (0%)
 Strand=Plus/Minus

Query  3        AGCTCATCGGAAC  15
                |||||||||||||
Sbjct  5828444  AGCTCATCGGAAC  5828432


 Features flanking this part of subject sequence:
   81022 bp at 5' side: ring finger protein 217
   104766 bp at 3' side: T-cell lymphoma breakpoint-associated target 1

 Score = 26.3 bits (13),  Expect =   291
 Identities = 13/13 (100%), Gaps = 0/13 (0%)
 Strand=Plus/Plus

Query  1         AAAGCTCATCGGA  13
                 |||||||||||||
Sbjct  32296795  AAAGCTCATCGGA  32296807


 Features in this part of subject sequence:
   sine oculis binding protein homolog

 Score = 26.3 bits (13),  Expect =   291
 Identities = 13/13 (100%), Gaps = 0/13 (0%)
 Strand=Plus/Minus

Query  5         CTCATCGGAACTG  17
                 |||||||||||||
Sbjct  49691375  CTCATCGGAACTG  49691363


>ref|NW_001838973.1| Homo sapiens chromosome 6 genomic contig, alternate assembly 
(based on HuRef), whole genome shotgun sequence
Length=20334030

 Features in this part of subject sequence:
   kinesin family member 13A isoform d
   kinesin family member 13A isoform a

 Score = 26.3 bits (13),  Expect =   291
 Identities = 16/17 (94%), Gaps = 0/17 (0%)
 Strand=Plus/Plus

Query  1         AAAGCTCATCGGAACTG  17
                 ||||||||||| |||||
Sbjct  14237198  AAAGCTCATCGAAACTG  14237214


>ref|NW_001838952.2| Homo sapiens chromosome 5 genomic contig, alternate assembly 
(based on HuRef), whole genome shotgun sequence
Length=47124617

 Features flanking this part of subject sequence:
   191918 bp at 5' side: solute carrier family 27 (fatty acid transporter), member 6
   236164 bp at 3' side: fibrillin 2 precursor

 Score = 26.3 bits (13),  Expect =   291
 Identities = 13/13 (100%), Gaps = 0/13 (0%)
 Strand=Plus/Plus

Query  6         TCATCGGAACTGA  18
                 |||||||||||||
Sbjct  10676660  TCATCGGAACTGA  10676672


 Features in this part of subject sequence:
   limb expression 1

 Score = 26.3 bits (13),  Expect =   291
 Identities = 13/13 (100%), Gaps = 0/13 (0%)
 Strand=Plus/Minus

Query  3         AGCTCATCGGAAC  15
                 |||||||||||||
Sbjct  42353271  AGCTCATCGGAAC  42353259


 Features flanking this part of subject sequence:
   243151 bp at 5' side: hypothetical protein

 Score = 26.3 bits (13),  Expect =   291
 Identities = 13/13 (100%), Gaps = 0/13 (0%)
 Strand=Plus/Minus

Query  9         TCGGAACTGACAA  21
                 |||||||||||||
Sbjct  46123157  TCGGAACTGACAA  46123145


>ref|NW_001838924.2| Homo sapiens chromosome 5 genomic contig, alternate assembly 
(based on HuRef), whole genome shotgun sequence
Length=1174760

 Features flanking this part of subject sequence:
   100390 bp at 5' side: iroquois homeobox 2
   476198 bp at 3' side: hypothetical protein

 Score = 26.3 bits (13),  Expect =   291
 Identities = 13/13 (100%), Gaps = 0/13 (0%)
 Strand=Plus/Minus

Query  1       AAAGCTCATCGGA  13
               |||||||||||||
Sbjct  674532  AAAGCTCATCGGA  674520


>ref|NW_001838876.2| Homo sapiens chromosome 3 genomic contig, alternate assembly 
(based on HuRef), whole genome shotgun sequence
Length=10342433

 Features in this part of subject sequence:
   contactin 4 isoform a precursor
   contactin 4 isoform c precursor

 Score = 26.3 bits (13),  Expect =   291
 Identities = 13/13 (100%), Gaps = 0/13 (0%)
 Strand=Plus/Plus

Query  2        AAGCTCATCGGAA  14
                |||||||||||||
Sbjct  7346128  AAGCTCATCGGAA  7346140


  Database: human build 37 genome database (reference GRCh37 assembly only); Human
build 37 HuRef alternate assembly genomic scaffolds; human build 37
version 1 RNA database
    Posted date:  Jul 6, 2009  12:26 PM
  Number of letters in database: 1,565,321,709
  Number of sequences in database:  47,542

Lambda     K      H
    1.37    0.711     1.31 
Gapped
Lambda     K      H
    1.37    0.711     1.31 
Matrix: blastn matrix:1 -3
Gap Penalties: Existence: 5, Extension: 2
Number of Sequences: 47542
Number of Hits to DB: 1824931
Number of extensions: 25
Number of successful extensions: 25
Number of sequences better than 1000: 20
Number of HSP's better than 1000 without gapping: 0
Number of HSP's gapped: 25
Number of HSP's successfully gapped: 25
Length of query: 21
Length of database: 5860289005
Length adjustment: 17
Effective length of query: 4
Effective length of database: 5859480791
Effective search space: 23437923164
Effective search space used: 23437923164
A: 0
X1: 11 (21.8 bits)
X2: 15 (29.7 bits)
X3: 50 (99.1 bits)
S1: 13 (26.3 bits)
S2: 13 (26.3 bits)


BLASTN 2.2.24+
Reference: Stephen F. Altschul, Thomas L. Madden, Alejandro
A. Schaffer, Jinghui Zhang, Zheng Zhang, Webb Miller, and
David J. Lipman (1997), "Gapped BLAST and PSI-BLAST: a new
generation of protein database search programs", Nucleic
Acids Res. 25:3389-3402.


RID: 71V62TZS01R: 1318-1338 PRE


Database: human build 37 genome database (reference GRCh37 assembly
only); Human build 37 HuRef alternate assembly genomic scaffolds;
human build 37 version 1 RNA database
           47,542 sequences; 5,860,289,005 total letters
Query=  
Length=21


                                                                   Score     E
Sequences producing significant alignments:                       (Bits)  Value

ref|NT_010783.15|  Homo sapiens chromosome 17 genomic contig, ...  32.2    4.7  *** indicated in Table 1
ref|NT_024524.14|  Homo sapiens chromosome 13 genomic contig, ...  32.2    4.7  
ref|NT_009714.17|  Homo sapiens chromosome 12 genomic contig, ...  32.2    4.7  
ref|NT_005403.17|  Homo sapiens chromosome 2 genomic contig, G...  32.2    4.7  
ref|NW_001838448.1|  Homo sapiens chromosome 17 genomic contig...  32.2    4.7  
ref|NW_001838083.1|  Homo sapiens chromosome 13 genomic contig...  32.2    4.7  
ref|NW_001838052.1|  Homo sapiens chromosome 12 genomic contig...  32.2    4.7  
ref|NW_001838863.1|  Homo sapiens chromosome 2 genomic contig,...  32.2    4.7  
ref|NT_011651.17|  Homo sapiens chromosome X genomic contig, G...  30.2       19
ref|NT_011387.8|  Homo sapiens chromosome 20 genomic contig, G...  30.2       19
ref|NT_010194.17|  Homo sapiens chromosome 15 genomic contig, ...  30.2       19
ref|NT_006316.16|  Homo sapiens chromosome 4 genomic contig, G...  30.2       19
ref|NW_001842376.2|  Homo sapiens chromosome X genomic contig,...  30.2       19
ref|NW_001838652.1|  Homo sapiens chromosome 20 genomic contig...  30.2       19
ref|NW_001838218.2|  Homo sapiens chromosome 15 genomic contig...  30.2       19
ref|NW_001838900.1|  Homo sapiens chromosome 4 genomic contig,...  30.2       19
ref|NM_004615.3|  Homo sapiens tetraspanin 7 (TSPAN7), mRNA        28.2       74 *** indicated in Table 1
ref|NR_002940.1|  Homo sapiens leucine rich repeat containing ...  28.2       74
ref|NR_003324.1|  Homo sapiens small nucleolar RNA, C/D box 11...  28.2       74
ref|NR_003323.1|  Homo sapiens small nucleolar RNA, C/D box 11...  28.2       74
ref|NR_003321.1|  Homo sapiens small nucleolar RNA, C/D box 11...  28.2       74
ref|NR_003318.1|  Homo sapiens small nucleolar RNA, C/D box 11...  28.2       74
ref|NR_003317.1|  Homo sapiens small nucleolar RNA, C/D box 11...  28.2       74
ref|NR_003316.1|  Homo sapiens small nucleolar RNA, C/D box 11...  28.2       74
ref|NT_079573.4|  Homo sapiens chromosome X genomic contig, GR...  28.2       74
ref|NT_011512.11|  Homo sapiens chromosome 21 genomic contig, ...  28.2       74
ref|NT_010799.15|  Homo sapiens chromosome 17 genomic contig, ...  28.2       74
ref|NT_010274.17|  Homo sapiens chromosome 15 genomic contig, ...  28.2       74
ref|NT_026446.14|  Homo sapiens chromosome 15 genomic contig, ...  28.2       74
ref|NT_030059.13|  Homo sapiens chromosome 10 genomic contig, ...  28.2       74
ref|NT_007299.13|  Homo sapiens chromosome 6 genomic contig, G...  28.2       74
ref|NT_006576.16|  Homo sapiens chromosome 5 genomic contig, G...  28.2       74
ref|NT_016354.19|  Homo sapiens chromosome 4 genomic contig, G...  28.2       74
ref|NT_022135.16|  Homo sapiens chromosome 2 genomic contig, G...  28.2       74
ref|NW_001842361.2|  Homo sapiens chromosome X genomic contig,...  28.2       74
ref|NW_001838706.1|  Homo sapiens chromosome 21 genomic contig...  28.2       74
ref|NW_001838453.1|  Homo sapiens chromosome 17 genomic contig...  28.2       74
ref|NW_001838439.2|  Homo sapiens chromosome 17 genomic contig...  28.2       74
ref|NW_001838430.2|  Homo sapiens chromosome 17 genomic contig...  28.2       74
ref|NW_001838222.1|  Homo sapiens chromosome 15 genomic contig...  28.2       74
ref|NW_001838194.1|  Homo sapiens chromosome 15 genomic contig...  28.2       74
ref|NW_001837986.1|  Homo sapiens chromosome 10 genomic contig...  28.2       74
ref|NW_001838988.2|  Homo sapiens chromosome 6 genomic contig,...  28.2       74
ref|NW_001838987.1|  Homo sapiens chromosome 6 genomic contig,...  28.2       74
ref|NW_001838927.1|  Homo sapiens chromosome 5 genomic contig,...  28.2       74
ref|NW_001838926.1|  Homo sapiens chromosome 5 genomic contig,...  28.2       74
ref|NW_001838921.1|  Homo sapiens chromosome 4 genomic contig,...  28.2       74
ref|NW_001838920.1|  Homo sapiens chromosome 4 genomic contig,...  28.2       74
ref|NW_001838849.2|  Homo sapiens chromosome 2 genomic contig,...  28.2       74
ref|NM_007345.3|  Homo sapiens zinc finger protein 236 (ZNF236...  26.3      291
ref|NT_010718.16|  Homo sapiens chromosome 17 genomic contig, ...  26.3      291
ref|NT_010498.15|  Homo sapiens chromosome 16 genomic contig, ...  26.3      291
ref|NT_010393.16|  Homo sapiens chromosome 16 genomic contig, ...  26.3      291
ref|NT_026437.12|  Homo sapiens chromosome 14 genomic contig, ...  26.3      291
ref|NT_009952.14|  Homo sapiens chromosome 13 genomic contig, ...  26.3      291
ref|NT_029419.12|  Homo sapiens chromosome 12 genomic contig, ...  26.3      291
ref|NT_009759.16|  Homo sapiens chromosome 12 genomic contig, ...  26.3      291
ref|NT_033899.8|  Homo sapiens chromosome 11 genomic contig, G...  26.3      291
ref|NT_167190.1|  Homo sapiens chromosome 11 genomic contig, G...  26.3      291
ref|NT_008705.16|  Homo sapiens chromosome 10 genomic contig, ...  26.3      291
ref|NT_008470.19|  Homo sapiens chromosome 9 genomic contig, G...  26.3      291
ref|NT_008413.18|  Homo sapiens chromosome 9 genomic contig, G...  26.3      291
ref|NT_008046.16|  Homo sapiens chromosome 8 genomic contig, G...  26.3      291
ref|NT_167187.1|  Homo sapiens chromosome 8 genomic contig, GR...  26.3      291
ref|NT_007933.15|  Homo sapiens chromosome 7 genomic contig, G...  26.3      291
ref|NT_033968.6|  Homo sapiens chromosome 7 genomic contig, GR...  26.3      291
ref|NT_025741.15|  Homo sapiens chromosome 6 genomic contig, G...  26.3      291
ref|NT_034772.6|  Homo sapiens chromosome 5 genomic contig, GR...  26.3      291
ref|NT_022778.16|  Homo sapiens chromosome 4 genomic contig, G...  26.3      291
ref|NT_005612.16|  Homo sapiens chromosome 3 genomic contig, G...  26.3      291
ref|NT_022459.15|  Homo sapiens chromosome 3 genomic contig, G...  26.3      291
ref|NT_022517.18|  Homo sapiens chromosome 3 genomic contig, G...  26.3      291
ref|NT_005120.16|  Homo sapiens chromosome 2 genomic contig, G...  26.3      291
ref|NT_022171.15|  Homo sapiens chromosome 2 genomic contig, G...  26.3      291
ref|NT_022184.15|  Homo sapiens chromosome 2 genomic contig, G...  26.3      291
ref|NT_167186.1|  Homo sapiens chromosome 1 genomic contig, GR...  26.3      291
ref|NT_004487.19|  Homo sapiens chromosome 1 genomic contig, G...  26.3      291
ref|NT_032977.9|  Homo sapiens chromosome 1 genomic contig, GR...  26.3      291
ref|NW_001842435.2|  Homo sapiens chromosome Y genomic contig,...  26.3      291
ref|NW_001838497.2|  Homo sapiens chromosome 19 genomic contig...  26.3      291
ref|NW_001838470.1|  Homo sapiens chromosome 18 genomic contig...  26.3      291
ref|NW_001838467.2|  Homo sapiens chromosome 18 genomic contig...  26.3      291
ref|NW_001838423.2|  Homo sapiens chromosome 17 genomic contig...  26.3      291
ref|NW_001838328.2|  Homo sapiens chromosome 16 genomic contig...  26.3      291
ref|NW_001838326.2|  Homo sapiens chromosome 16 genomic contig...  26.3      291
ref|NW_001838289.1|  Homo sapiens chromosome 16 genomic contig...  26.3      291
ref|NW_001837985.1|  Homo sapiens chromosome 10 genomic contig...  26.3      291
ref|NW_001837930.2|  Homo sapiens chromosome 10 genomic contig...  26.3      291
ref|NW_001839236.2|  Homo sapiens chromosome 9 genomic contig,...  26.3      291
ref|NW_001839228.1|  Homo sapiens chromosome 9 genomic contig,...  26.3      291
ref|NW_001839149.2|  Homo sapiens chromosome 9 genomic contig,...  26.3      291
ref|NW_001839138.2|  Homo sapiens chromosome 8 genomic contig,...  26.3      291
ref|NW_001838990.2|  Homo sapiens chromosome 6 genomic contig,...  26.3      291

ALIGNMENTS
>ref|NT_010783.15| Homo sapiens chromosome 17 genomic contig, GRCh37 reference primary 
assembly
Length=44983201

 Features in this part of subject sequence:
   sperm associated antigen 9 isoform 3
   sperm associated antigen 9 isoform 1

 Score = 32.2 bits (16),  Expect = 4.7
 Identities = 19/20 (95%), Gaps = 0/20 (0%)
 Strand=Plus/Minus

Query  2         AGCTCATCGGAACTGACAAT  21
                 ||||||| ||||||||||||
Sbjct  14397544  AGCTCATGGGAACTGACAAT  14397525


 Features flanking this part of subject sequence:
   5832 bp at 5' side: similar to Apoptosis-related protein 2
   40608 bp at 3' side: hypothetical protein XP_002343606

 Score = 28.2 bits (14),  Expect =    74
 Identities = 14/14 (100%), Gaps = 0/14 (0%)
 Strand=Plus/Plus

Query  4        CTCATCGGAACTGA  17
                ||||||||||||||
Sbjct  8858620  CTCATCGGAACTGA  8858633


 Features flanking this part of subject sequence:
   102279 bp at 5' side: hypothetical protein XP_002343618
   997 bp at 3' side: leucine rich repeat containing 37, member A3

 Score = 28.2 bits (14),  Expect =    74
 Identities = 14/14 (100%), Gaps = 0/14 (0%)
 Strand=Plus/Plus

Query  4         CTCATCGGAACTGA  17
                 ||||||||||||||
Sbjct  28123859  CTCATCGGAACTGA  28123872


>ref|NT_024524.14| Homo sapiens chromosome 13 genomic contig, GRCh37 reference primary 
assembly
Length=67740324

 Features flanking this part of subject sequence:
   1045810 bp at 5' side: slit and trk like 1 protein
   866651 bp at 3' side: slit and trk like 6

 Score = 32.2 bits (16),  Expect = 4.7
 Identities = 16/16 (100%), Gaps = 0/16 (0%)
 Strand=Plus/Plus

Query  5         TCATCGGAACTGACAA  20
                 ||||||||||||||||
Sbjct  66481452  TCATCGGAACTGACAA  66481467


>ref|NT_009714.17| Homo sapiens chromosome 12 genomic contig, GRCh37 reference primary 
assembly
Length=27616818

 Features in this part of subject sequence:
   branched chain aminotransferase 1, cytosolic

 Score = 32.2 bits (16),  Expect = 4.7
 Identities = 16/16 (100%), Gaps = 0/16 (0%)
 Strand=Plus/Minus

Query  5         TCATCGGAACTGACAA  20
                 ||||||||||||||||
Sbjct  17823819  TCATCGGAACTGACAA  17823804


 Features flanking this part of subject sequence:
   803665 bp at 5' side: similar to S-phase kinase-associated protein 1A (p19A)
   287530 bp at 3' side: RERG/RAS-like

 Score = 26.3 bits (13),  Expect =   291
 Identities = 13/13 (100%), Gaps = 0/13 (0%)
 Strand=Plus/Minus

Query  2         AGCTCATCGGAAC  14
                 |||||||||||||
Sbjct  10706719  AGCTCATCGGAAC  10706707


>ref|NT_005403.17| Homo sapiens chromosome 2 genomic contig, GRCh37 reference primary 
assembly
Length=84213159

 Features in this part of subject sequence:
   chromosome 2 open reading frame 21 isoform 1

 Score = 32.2 bits (16),  Expect = 4.7
 Identities = 16/16 (100%), Gaps = 0/16 (0%)
 Strand=Plus/Minus

Query  1         AAGCTCATCGGAACTG  16
                 ||||||||||||||||
Sbjct  60968107  AAGCTCATCGGAACTG  60968092


 Features in this part of subject sequence:
   serine threonine kinase 39 (STE20/SPS1 homolog, yeast)

 Score = 26.3 bits (13),  Expect =   291
 Identities = 13/13 (100%), Gaps = 0/13 (0%)
 Strand=Plus/Minus

Query  3         GCTCATCGGAACT  15
                 |||||||||||||
Sbjct  19125548  GCTCATCGGAACT  19125536


 Features flanking this part of subject sequence:
   437008 bp at 5' side: hypothetical protein
   136546 bp at 3' side: heterogeneous nuclear ribonucleoprotein A3

 Score = 26.3 bits (13),  Expect =   291
 Identities = 13/13 (100%), Gaps = 0/13 (0%)
 Strand=Plus/Plus

Query  3         GCTCATCGGAACT  15
                 |||||||||||||
Sbjct  28150388  GCTCATCGGAACT  28150400


 Features in this part of subject sequence:
   par-3 partitioning defective 3 homolog B isoform b
   par-3 partitioning defective 3 homolog B isoform c

 Score = 26.3 bits (13),  Expect =   291
 Identities = 13/13 (100%), Gaps = 0/13 (0%)
 Strand=Plus/Plus

Query  5         TCATCGGAACTGA  17
                 |||||||||||||
Sbjct  56525043  TCATCGGAACTGA  56525055


 Features flanking this part of subject sequence:
   954347 bp at 5' side: hypothetical protein LOC57624
   189086 bp at 3' side: insulin receptor substrate 1

 Score = 26.3 bits (13),  Expect =   291
 Identities = 13/13 (100%), Gaps = 0/13 (0%)
 Strand=Plus/Minus

Query  4         CTCATCGGAACTG  16
                 |||||||||||||
Sbjct  77680058  CTCATCGGAACTG  77680046


>ref|NW_001838448.1| Homo sapiens chromosome 17 genomic contig, alternate assembly 
(based on HuRef), whole genome shotgun sequence
Length=12892099

 Features in this part of subject sequence:
   sperm associated antigen 9 isoform 3
   sperm associated antigen 9 isoform 1

 Score = 32.2 bits (16),  Expect = 4.7
 Identities = 19/20 (95%), Gaps = 0/20 (0%)
 Strand=Plus/Minus

Query  2        AGCTCATCGGAACTGACAAT  21
                ||||||| ||||||||||||
Sbjct  4361042  AGCTCATGGGAACTGACAAT  4361023


>ref|NW_001838083.1| Homo sapiens chromosome 13 genomic contig, alternate assembly 
(based on HuRef), whole genome shotgun sequence
Length=1498116

 Features flanking this part of subject sequence:
   868847 bp at 3' side: slit and trk like 6

 Score = 32.2 bits (16),  Expect = 4.7
 Identities = 16/16 (100%), Gaps = 0/16 (0%)
 Strand=Plus/Plus

Query  5       TCATCGGAACTGACAA  20
               ||||||||||||||||
Sbjct  219619  TCATCGGAACTGACAA  219634


>ref|NW_001838052.1| Homo sapiens chromosome 12 genomic contig, alternate assembly 
(based on HuRef), whole genome shotgun sequence
Length=21675488

 Features in this part of subject sequence:
   branched chain aminotransferase 1, cytosolic

 Score = 32.2 bits (16),  Expect = 4.7
 Identities = 16/16 (100%), Gaps = 0/16 (0%)
 Strand=Plus/Minus

Query  5         TCATCGGAACTGACAA  20
                 ||||||||||||||||
Sbjct  15473012  TCATCGGAACTGACAA  15472997


 Features flanking this part of subject sequence:
   846175 bp at 5' side: similar to S-phase kinase-associated protein 1A (p19A)
   245020 bp at 3' side: RERG/RAS-like

 Score = 26.3 bits (13),  Expect =   291
 Identities = 13/13 (100%), Gaps = 0/13 (0%)
 Strand=Plus/Plus

Query  2        AGCTCATCGGAAC  14
                |||||||||||||
Sbjct  8397304  AGCTCATCGGAAC  8397316


>ref|NW_001838863.1| Homo sapiens chromosome 2 genomic contig, alternate assembly 
(based on HuRef), whole genome shotgun sequence
Length=44081246

 Features in this part of subject sequence:
   chromosome 2 open reading frame 21 isoform 1

 Score = 32.2 bits (16),  Expect = 4.7
 Identities = 16/16 (100%), Gaps = 0/16 (0%)
 Strand=Plus/Minus

Query  1         AAGCTCATCGGAACTG  16
                 ||||||||||||||||
Sbjct  36159936  AAGCTCATCGGAACTG  36159921


 Features flanking this part of subject sequence:
   437134 bp at 5' side: hypothetical protein LOC375295
   136635 bp at 3' side: heterogeneous nuclear ribonucleoprotein A3

 Score = 26.3 bits (13),  Expect =   291
 Identities = 13/13 (100%), Gaps = 0/13 (0%)
 Strand=Plus/Plus

Query  3        GCTCATCGGAACT  15
                |||||||||||||
Sbjct  3368493  GCTCATCGGAACT  3368505


 Features in this part of subject sequence:
   par-3 partitioning defective 3 homolog B isoform b
   par-3 partitioning defective 3 homolog B isoform c

 Score = 26.3 bits (13),  Expect =   291
 Identities = 13/13 (100%), Gaps = 0/13 (0%)
 Strand=Plus/Plus

Query  5         TCATCGGAACTGA  17
                 |||||||||||||
Sbjct  31718952  TCATCGGAACTGA  31718964


>ref|NT_011651.17| Homo sapiens chromosome X genomic contig, GRCh37 reference primary 
assembly
Length=36813976

 Features flanking this part of subject sequence:
   37457 bp at 5' side: fibroblast growth factor 16
   14345 bp at 3' side: transcriptional regulator ATRX isoform 2

 Score = 30.2 bits (15),  Expect =    19
 Identities = 15/15 (100%), Gaps = 0/15 (0%)
 Strand=Plus/Plus

Query  4      CTCATCGGAACTGAC  18
              |||||||||||||||
Sbjct  45778  CTCATCGGAACTGAC  45792


 Features in this part of subject sequence:
   protocadherin 11 X-linked isoform d
   protocadherin 11 X-linked isoform c

 Score = 26.3 bits (13),  Expect =   291
 Identities = 13/13 (100%), Gaps = 0/13 (0%)
 Strand=Plus/Minus

Query  1         AAGCTCATCGGAA  13
                 |||||||||||||
Sbjct  14766681  AAGCTCATCGGAA  14766669


>ref|NT_011387.8| Homo sapiens chromosome 20 genomic contig, GRCh37 reference primary 
assembly
Length=26259569

 Features in this part of subject sequence:
   phosphoinositide-specific phospholipase C beta 1 isoform a
   phosphoinositide-specific phospholipase C beta 1 isoform b

 Score = 30.2 bits (15),  Expect =    19
 Identities = 15/15 (100%), Gaps = 0/15 (0%)
 Strand=Plus/Minus

Query  4        CTCATCGGAACTGAC  18
                |||||||||||||||
Sbjct  8306506  CTCATCGGAACTGAC  8306492


>ref|NT_010194.17| Homo sapiens chromosome 15 genomic contig, GRCh37 reference primary 
assembly
Length=53620202

 Features flanking this part of subject sequence:
   1071826 bp at 5' side: RAR-related orphan receptor A isoform d
   190200 bp at 3' side: vacuolar protein sorting 13C protein isoform 1A

 Score = 30.2 bits (15),  Expect =    19
 Identities = 15/15 (100%), Gaps = 0/15 (0%)
 Strand=Plus/Plus

Query  1         AAGCTCATCGGAACT  15
                 |||||||||||||||
Sbjct  32746999  AAGCTCATCGGAACT  32747013


 Features flanking this part of subject sequence:
   64751 bp at 5' side: BCL2-related protein A1 isoform 2
   84459 bp at 3' side: zinc finger, AN1-type domain 6

 Score = 26.3 bits (13),  Expect =   291
 Identities = 16/17 (94%), Gaps = 0/17 (0%)
 Strand=Plus/Minus

Query  4         CTCATCGGAACTGACAA  20
                 |||||| ||||||||||
Sbjct  51118785  CTCATCTGAACTGACAA  51118769


>ref|NT_006316.16| Homo sapiens chromosome 4 genomic contig, GRCh37 reference primary 
assembly
Length=23002714

 Features flanking this part of subject sequence:
   321726 bp at 5' side: ligand dependent nuclear receptor corepressor-like
   1910325 bp at 3' side: slit homolog 2

 Score = 30.2 bits (15),  Expect =    19
 Identities = 15/15 (100%), Gaps = 0/15 (0%)
 Strand=Plus/Minus

Query  4        CTCATCGGAACTGAC  18
                |||||||||||||||
Sbjct  9526911  CTCATCGGAACTGAC  9526897


>ref|NW_001842376.2| Homo sapiens chromosome X genomic contig, alternate assembly 
(based on HuRef), whole genome shotgun sequence
Length=815950

 Features flanking this part of subject sequence:
   14298 bp at 5' side: transcriptional regulator ATRX isoform 2
   37730 bp at 3' side: fibroblast growth factor 16

 Score = 30.2 bits (15),  Expect =    19
 Identities = 15/15 (100%), Gaps = 0/15 (0%)
 Strand=Plus/Minus

Query  4       CTCATCGGAACTGAC  18
               |||||||||||||||
Sbjct  765619  CTCATCGGAACTGAC  765605


>ref|NW_001838652.1| Homo sapiens chromosome 20 genomic contig, alternate assembly 
(based on HuRef), whole genome shotgun sequence
Length=22415471

 Features in this part of subject sequence:
   phosphoinositide-specific phospholipase C beta 1 isoform a
   phosphoinositide-specific phospholipase C beta 1 isoform b

 Score = 30.2 bits (15),  Expect =    19
 Identities = 15/15 (100%), Gaps = 0/15 (0%)
 Strand=Plus/Minus

Query  4        CTCATCGGAACTGAC  18
                |||||||||||||||
Sbjct  8317941  CTCATCGGAACTGAC  8317927


>ref|NW_001838218.2| Homo sapiens chromosome 15 genomic contig, alternate assembly 
(based on HuRef), whole genome shotgun sequence
Length=30371087

 Features flanking this part of subject sequence:
   203464 bp at 5' side: vacuolar protein sorting 13C protein isoform 1B
   985871 bp at 3' side: RAR-related orphan receptor A isoform a

 Score = 30.2 bits (15),  Expect =    19
 Identities = 15/15 (100%), Gaps = 0/15 (0%)
 Strand=Plus/Minus

Query  1         AAGCTCATCGGAACT  15
                 |||||||||||||||
Sbjct  12412058  AAGCTCATCGGAACT  12412044


>ref|NW_001838900.1| Homo sapiens chromosome 4 genomic contig, alternate assembly 
(based on HuRef), whole genome shotgun sequence
Length=22444567

 Features flanking this part of subject sequence:
   323021 bp at 5' side: ligand dependent nuclear receptor corepressor-like
   1903262 bp at 3' side: slit homolog 2

 Score = 30.2 bits (15),  Expect =    19
 Identities = 15/15 (100%), Gaps = 0/15 (0%)
 Strand=Plus/Minus

Query  4        CTCATCGGAACTGAC  18
                |||||||||||||||
Sbjct  8980474  CTCATCGGAACTGAC  8980460


>ref|NM_004615.3| Homo sapiens tetraspanin 7 (TSPAN7), mRNA
Length=1816

 Score = 28.2 bits (14),  Expect =    74
 Identities = 14/14 (100%), Gaps = 0/14 (0%)
 Strand=Plus/Plus

Query  3    GCTCATCGGAACTG  16
            ||||||||||||||
Sbjct  252  GCTCATCGGAACTG  265


>ref|NR_002940.1| Homo sapiens leucine rich repeat containing 37, member A4 (pseudogene) 
(LRRC37A4), non-coding RNA
Length=3270

 Score = 28.2 bits (14),  Expect =    74
 Identities = 14/14 (100%), Gaps = 0/14 (0%)
 Strand=Plus/Minus

Query  4     CTCATCGGAACTGA  17
             ||||||||||||||
Sbjct  2880  CTCATCGGAACTGA  2867


>ref|NR_003324.1| Homo sapiens small nucleolar RNA, C/D box 116-9 (SNORD116-9), 
non-coding RNA
Length=97

 Score = 28.2 bits (14),  Expect =    74
 Identities = 14/14 (100%), Gaps = 0/14 (0%)
 Strand=Plus/Plus

Query  4   CTCATCGGAACTGA  17
           ||||||||||||||
Sbjct  78  CTCATCGGAACTGA  91


>ref|NR_003323.1| Homo sapiens small nucleolar RNA, C/D box 116-8 (SNORD116-8), 
non-coding RNA
Length=97

 Score = 28.2 bits (14),  Expect =    74
 Identities = 14/14 (100%), Gaps = 0/14 (0%)
 Strand=Plus/Plus

Query  4   CTCATCGGAACTGA  17
           ||||||||||||||
Sbjct  78  CTCATCGGAACTGA  91


>ref|NR_003321.1| Homo sapiens small nucleolar RNA, C/D box 116-6 (SNORD116-6), 
non-coding RNA
Length=98

 Score = 28.2 bits (14),  Expect =    74
 Identities = 14/14 (100%), Gaps = 0/14 (0%)
 Strand=Plus/Plus

Query  4   CTCATCGGAACTGA  17
           ||||||||||||||
Sbjct  79  CTCATCGGAACTGA  92


>ref|NR_003318.1| Homo sapiens small nucleolar RNA, C/D box 116-3 (SNORD116-3), 
non-coding RNA
Length=97

 Score = 28.2 bits (14),  Expect =    74
 Identities = 14/14 (100%), Gaps = 0/14 (0%)
 Strand=Plus/Plus

Query  4   CTCATCGGAACTGA  17
           ||||||||||||||
Sbjct  78  CTCATCGGAACTGA  91


>ref|NR_003317.1| Homo sapiens small nucleolar RNA, C/D box 116-2 (SNORD116-2), 
non-coding RNA
Length=97

 Score = 28.2 bits (14),  Expect =    74
 Identities = 14/14 (100%), Gaps = 0/14 (0%)
 Strand=Plus/Plus

Query  4   CTCATCGGAACTGA  17
           ||||||||||||||
Sbjct  78  CTCATCGGAACTGA  91


>ref|NR_003316.1| Homo sapiens small nucleolar RNA, C/D box 116-1 (SNORD116-1), 
non-coding RNA
Length=97

 Score = 28.2 bits (14),  Expect =    74
 Identities = 14/14 (100%), Gaps = 0/14 (0%)
 Strand=Plus/Plus

Query  4   CTCATCGGAACTGA  17
           ||||||||||||||
Sbjct  78  CTCATCGGAACTGA  91


>ref|NT_079573.4| Homo sapiens chromosome X genomic contig, GRCh37 reference primary 
assembly
Length=12094741

 Features in this part of subject sequence:
   tetraspanin 7

 Score = 28.2 bits (14),  Expect =    74
 Identities = 14/14 (100%), Gaps = 0/14 (0%)
 Strand=Plus/Plus

Query  3        GCTCATCGGAACTG  16
                ||||||||||||||
Sbjct  1377220  GCTCATCGGAACTG  1377233


 Features flanking this part of subject sequence:
   32792 bp at 5' side: FUN14 domain containing 1
   268497 bp at 3' side: dual specificity phosphatase 21

 Score = 26.3 bits (13),  Expect =   291
 Identities = 13/13 (100%), Gaps = 0/13 (0%)
 Strand=Plus/Plus

Query  7        ATCGGAACTGACA  19
                |||||||||||||
Sbjct  7286614  ATCGGAACTGACA  7286626


>ref|NT_011512.11| Homo sapiens chromosome 21 genomic contig, GRCh37 reference primary 
assembly
Length=28617430

 Features flanking this part of subject sequence:
   640326 bp at 5' side: ADAM metallopeptidase with thrombospondin type 1 motif, 5...
   1269658 bp at 3' side: N-6 adenine-specific DNA methyltransferase 1 isoform 2

 Score = 28.2 bits (14),  Expect =    74
 Identities = 14/14 (100%), Gaps = 0/14 (0%)
 Strand=Plus/Minus

Query  5         TCATCGGAACTGAC  18
                 ||||||||||||||
Sbjct  14640920  TCATCGGAACTGAC  14640907


>ref|NT_010799.15| Homo sapiens chromosome 17 genomic contig, GRCh37 reference primary 
assembly
Length=9412842

 Features in this part of subject sequence:
   EF-hand calcium binding domain 5 isoform a
   EF-hand calcium binding domain 5 isoform b

 Score = 28.2 bits (14),  Expect =    74
 Identities = 17/18 (94%), Gaps = 0/18 (0%)
 Strand=Plus/Plus

Query  4        CTCATCGGAACTGACAAT  21
                |||||| |||||||||||
Sbjct  3121503  CTCATCTGAACTGACAAT  3121520


>ref|NT_010274.17| Homo sapiens chromosome 15 genomic contig, GRCh37 reference primary 
assembly
Length=17486919

 Features flanking this part of subject sequence:
   173807 bp at 5' side: BTB/POZ KELCH domain protein
   200088 bp at 3' side: ATP/GTP binding protein-like 1

 Score = 28.2 bits (14),  Expect =    74
 Identities = 17/18 (94%), Gaps = 0/18 (0%)
 Strand=Plus/Minus

Query  4        CTCATCGGAACTGACAAT  21
                ||||| ||||||||||||
Sbjct  1452392  CTCATGGGAACTGACAAT  1452375


 Features flanking this part of subject sequence:
   777176 bp at 5' side: RGM domain family, member A
   432146 bp at 3' side: multiple C2 domains, transmembrane 2 isoform 1

 Score = 26.3 bits (13),  Expect =   291
 Identities = 13/13 (100%), Gaps = 0/13 (0%)
 Strand=Plus/Plus

Query  1        AAGCTCATCGGAA  13
                |||||||||||||
Sbjct  9374864  AAGCTCATCGGAA  9374876


>ref|NT_026446.14| Homo sapiens chromosome 15 genomic contig, GRCh37 reference primary 
assembly
Length=5594590

 Features flanking this part of subject sequence:
   73109 bp at 5' side: small nuclear ribonucleoprotein polypeptide N
   117769 bp at 3' side: hypothetical protein XP_002343358

 Score = 28.2 bits (14),  Expect =    74
 Identities = 14/14 (100%), Gaps = 0/14 (0%)
 Strand=Plus/Plus

Query  4        CTCATCGGAACTGA  17
                ||||||||||||||
Sbjct  1731847  CTCATCGGAACTGA  1731860


 Features flanking this part of subject sequence:
   75842 bp at 5' side: small nuclear ribonucleoprotein polypeptide N
   115036 bp at 3' side: hypothetical protein XP_002343358

 Score = 28.2 bits (14),  Expect =    74
 Identities = 14/14 (100%), Gaps = 0/14 (0%)
 Strand=Plus/Plus

Query  4        CTCATCGGAACTGA  17
                ||||||||||||||
Sbjct  1734580  CTCATCGGAACTGA  1734593


 Features flanking this part of subject sequence:
   78492 bp at 5' side: small nuclear ribonucleoprotein polypeptide N
   112386 bp at 3' side: hypothetical protein XP_002343358

 Score = 28.2 bits (14),  Expect =    74
 Identities = 14/14 (100%), Gaps = 0/14 (0%)
 Strand=Plus/Plus

Query  4        CTCATCGGAACTGA  17
                ||||||||||||||
Sbjct  1737230  CTCATCGGAACTGA  1737243


 Features flanking this part of subject sequence:
   86659 bp at 5' side: small nuclear ribonucleoprotein polypeptide N
   104219 bp at 3' side: hypothetical protein XP_002343358

 Score = 28.2 bits (14),  Expect =    74
 Identities = 14/14 (100%), Gaps = 0/14 (0%)
 Strand=Plus/Plus

Query  4        CTCATCGGAACTGA  17
                ||||||||||||||
Sbjct  1745397  CTCATCGGAACTGA  1745410


 Features flanking this part of subject sequence:
   92064 bp at 5' side: small nuclear ribonucleoprotein polypeptide N
   98814 bp at 3' side: hypothetical protein XP_002343358

 Score = 28.2 bits (14),  Expect =    74
 Identities = 14/14 (100%), Gaps = 0/14 (0%)
 Strand=Plus/Plus

Query  4        CTCATCGGAACTGA  17
                ||||||||||||||
Sbjct  1750802  CTCATCGGAACTGA  1750815


 Features flanking this part of subject sequence:
   94739 bp at 5' side: small nuclear ribonucleoprotein polypeptide N
   96139 bp at 3' side: hypothetical protein XP_002343358

 Score = 28.2 bits (14),  Expect =    74
 Identities = 14/14 (100%), Gaps = 0/14 (0%)
 Strand=Plus/Plus

Query  4        CTCATCGGAACTGA  17
                ||||||||||||||
Sbjct  1753477  CTCATCGGAACTGA  1753490


>ref|NT_030059.13| Homo sapiens chromosome 10 genomic contig, GRCh37 reference primary 
assembly
Length=79420533

 Features in this part of subject sequence:
   protocadherin 15 isoform CD3-1 precursor
   protocadherin 15 isoform CD3-2 precursor

 Score = 28.2 bits (14),  Expect =    74
 Identities = 14/14 (100%), Gaps = 0/14 (0%)
 Strand=Plus/Minus

Query  7        ATCGGAACTGACAA  20
                ||||||||||||||
Sbjct  6416239  ATCGGAACTGACAA  6416226


 Features flanking this part of subject sequence:
   308798 bp at 5' side: dickkopf homolog 1 precursor
   142520 bp at 3' side: soluble mannose-binding lectin precursor

 Score = 26.3 bits (13),  Expect =   291
 Identities = 13/13 (100%), Gaps = 0/13 (0%)
 Strand=Plus/Plus

Query  9        CGGAACTGACAAT  21
                |||||||||||||
Sbjct  5189829  CGGAACTGACAAT  5189841


>ref|NT_007299.13| Homo sapiens chromosome 6 genomic contig, GRCh37 reference primary 
assembly
Length=33800377

 Features flanking this part of subject sequence:
   76918 bp at 5' side: hypothetical protein XP_002342688
   15819 bp at 3' side: similar to chromosome 21 open reading frame 51

 Score = 28.2 bits (14),  Expect =    74
 Identities = 14/14 (100%), Gaps = 0/14 (0%)
 Strand=Plus/Minus

Query  2         AGCTCATCGGAACT  15
                 ||||||||||||||
Sbjct  24549477  AGCTCATCGGAACT  24549464


 Features flanking this part of subject sequence:
   181709 bp at 5' side: central cannabinoid receptor isoform b
   285736 bp at 3' side: RNA guanylyltransferase and 5'-phosphatase

 Score = 26.3 bits (13),  Expect =   291
 Identities = 16/17 (94%), Gaps = 0/17 (0%)
 Strand=Plus/Plus

Query  3         GCTCATCGGAACTGACA  19
                 ||||||| |||||||||
Sbjct  27156520  GCTCATCTGAACTGACA  27156536


>ref|NT_006576.16| Homo sapiens chromosome 5 genomic contig, GRCh37 reference primary 
assembly
Length=46395641

 Features flanking this part of subject sequence:
   48360 bp at 5' side: hypothetical protein LOC23379
   774667 bp at 3' side: hypothetical protein LOC401172

 Score = 28.2 bits (14),  Expect =    74
 Identities = 14/14 (100%), Gaps = 0/14 (0%)
 Strand=Plus/Minus

Query  6        CATCGGAACTGACA  19
                ||||||||||||||
Sbjct  5527816  CATCGGAACTGACA  5527803


 Features flanking this part of subject sequence:
   317493 bp at 5' side: hypothetical protein
   64423 bp at 3' side: hypothetical protein

 Score = 28.2 bits (14),  Expect =    74
 Identities = 14/14 (100%), Gaps = 0/14 (0%)
 Strand=Plus/Plus

Query  6        CATCGGAACTGACA  19
                ||||||||||||||
Sbjct  8766041  CATCGGAACTGACA  8766054


>ref|NT_016354.19| Homo sapiens chromosome 4 genomic contig, GRCh37 reference primary 
assembly
Length=115591997

 Features flanking this part of subject sequence:
   186893 bp at 5' side: hypothetical protein LOC132321
   2425905 bp at 3' side: hypothetical protein

 Score = 28.2 bits (14),  Expect =    74
 Identities = 14/14 (100%), Gaps = 0/14 (0%)
 Strand=Plus/Minus

Query  5         TCATCGGAACTGAC  18
                 ||||||||||||||
Sbjct  54767573  TCATCGGAACTGAC  54767560


 Features flanking this part of subject sequence:
   132651 bp at 5' side: hypothetical protein XP_002342520
   586563 bp at 3' side: odz, odd Oz/ten-m homolog 3

 Score = 28.2 bits (14),  Expect =    74
 Identities = 17/18 (94%), Gaps = 0/18 (0%)
 Strand=Plus/Plus

Query  3          GCTCATCGGAACTGACAA  20
                  |||||| |||||||||||
Sbjct  107206315  GCTCATAGGAACTGACAA  107206332


 Features flanking this part of subject sequence:
   129631 bp at 5' side: protocadherin 10 isoform 2 precursor
   917429 bp at 3' side: poly(A) binding protein, cytoplasmic 4-like

 Score = 26.3 bits (13),  Expect =   291
 Identities = 16/17 (94%), Gaps = 0/17 (0%)
 Strand=Plus/Minus

Query  1         AAGCTCATCGGAACTGA  17
                 ||||||| |||||||||
Sbjct  58751354  AAGCTCAACGGAACTGA  58751338


 Features flanking this part of subject sequence:
   247779 bp at 5' side: protocadherin 10 isoform 2 precursor
   799281 bp at 3' side: poly(A) binding protein, cytoplasmic 4-like

 Score = 26.3 bits (13),  Expect =   291
 Identities = 16/17 (94%), Gaps = 0/17 (0%)
 Strand=Plus/Minus

Query  5         TCATCGGAACTGACAAT  21
                 |||| ||||||||||||
Sbjct  58869502  TCATTGGAACTGACAAT  58869486


 Features flanking this part of subject sequence:
   1531619 bp at 5' side: aminoadipate aminotransferase
   193252 bp at 3' side: polypeptide N-acetylgalactosaminyltransferase 17

 Score = 26.3 bits (13),  Expect =   291
 Identities = 19/21 (90%), Gaps = 0/21 (0%)
 Strand=Plus/Plus

Query  1         AAGCTCATCGGAACTGACAAT  21
                 |||||||| | ||||||||||
Sbjct  97090181  AAGCTCATGGCAACTGACAAT  97090201


 Features in this part of subject sequence:
   odz, odd Oz/ten-m homolog 3

 Score = 26.3 bits (13),  Expect =   291
 Identities = 13/13 (100%), Gaps = 0/13 (0%)
 Strand=Plus/Minus

Query  1          AAGCTCATCGGAA  13
                  |||||||||||||
Sbjct  108060774  AAGCTCATCGGAA  108060762


>ref|NT_022135.16| Homo sapiens chromosome 2 genomic contig, GRCh37 reference primary 
assembly
Length=39439245

 Features in this part of subject sequence:
   glycophorin C isoform 1
   glycophorin C isoform 2

 Score = 28.2 bits (14),  Expect =    74
 Identities = 14/14 (100%), Gaps = 0/14 (0%)
 Strand=Plus/Minus

Query  2         AGCTCATCGGAACT  15
                 ||||||||||||||
Sbjct  17176009  AGCTCATCGGAACT  17175996


>ref|NW_001842361.2| Homo sapiens chromosome X genomic contig, alternate assembly 
(based on HuRef), whole genome shotgun sequence
Length=7823426

 Features in this part of subject sequence:
   tetraspanin 7

 Score = 28.2 bits (14),  Expect =    74
 Identities = 14/14 (100%), Gaps = 0/14 (0%)
 Strand=Plus/Minus

Query  3        GCTCATCGGAACTG  16
                ||||||||||||||
Sbjct  6443942  GCTCATCGGAACTG  6443929


 Features flanking this part of subject sequence:
   266492 bp at 5' side: dual specificity phosphatase 21
   32755 bp at 3' side: FUN14 domain containing 1

 Score = 26.3 bits (13),  Expect =   291
 Identities = 13/13 (100%), Gaps = 0/13 (0%)
 Strand=Plus/Minus

Query  7       ATCGGAACTGACA  19
               |||||||||||||
Sbjct  555480  ATCGGAACTGACA  555468


>ref|NW_001838706.1| Homo sapiens chromosome 21 genomic contig, alternate assembly 
(based on HuRef), whole genome shotgun sequence
Length=23891590

 Features flanking this part of subject sequence:
   640622 bp at 5' side: ADAM metallopeptidase with thrombospondin type 1 motif, 5...
   1269614 bp at 3' side: N-6 adenine-specific DNA methyltransferase 1 isoform 1

 Score = 28.2 bits (14),  Expect =    74
 Identities = 14/14 (100%), Gaps = 0/14 (0%)
 Strand=Plus/Minus

Query  5         TCATCGGAACTGAC  18
                 ||||||||||||||
Sbjct  13813522  TCATCGGAACTGAC  13813509


>ref|NW_001838453.1| Homo sapiens chromosome 17 genomic contig, alternate assembly 
(based on HuRef), whole genome shotgun sequence
Length=5178

 Score = 28.2 bits (14),  Expect =    74
 Identities = 14/14 (100%), Gaps = 0/14 (0%)
 Strand=Plus/Plus

Query  4     CTCATCGGAACTGA  17
             ||||||||||||||
Sbjct  1549  CTCATCGGAACTGA  1562


>ref|NW_001838439.2| Homo sapiens chromosome 17 genomic contig, alternate assembly 
(based on HuRef), whole genome shotgun sequence
Length=7037

 Score = 28.2 bits (14),  Expect =    74
 Identities = 14/14 (100%), Gaps = 0/14 (0%)
 Strand=Plus/Minus

Query  4     CTCATCGGAACTGA  17
             ||||||||||||||
Sbjct  3938  CTCATCGGAACTGA  3925


>ref|NW_001838430.2| Homo sapiens chromosome 17 genomic contig, alternate assembly 
(based on HuRef), whole genome shotgun sequence
Length=5126965

 Features in this part of subject sequence:
   EF-hand calcium binding domain 5 isoform a
   EF-hand calcium binding domain 5 isoform b

 Score = 28.2 bits (14),  Expect =    74
 Identities = 17/18 (94%), Gaps = 0/18 (0%)
 Strand=Plus/Minus

Query  4        CTCATCGGAACTGACAAT  21
                |||||| |||||||||||
Sbjct  2012229  CTCATCTGAACTGACAAT  2012212


>ref|NW_001838222.1| Homo sapiens chromosome 15 genomic contig, alternate assembly 
(based on HuRef), whole genome shotgun sequence
Length=9582856

 Features flanking this part of subject sequence:
   221506 bp at 5' side: BTB/POZ KELCH domain protein
   202098 bp at 3' side: ATP/GTP binding protein-like 1

 Score = 28.2 bits (14),  Expect =    74
 Identities = 17/18 (94%), Gaps = 0/18 (0%)
 Strand=Plus/Minus

Query  4        CTCATCGGAACTGACAAT  21
                ||||| ||||||||||||
Sbjct  1449633  CTCATGGGAACTGACAAT  1449616


 Features flanking this part of subject sequence:
   532028 bp at 5' side: hypothetical protein XP_002344915

 Score = 26.3 bits (13),  Expect =   291
 Identities = 13/13 (100%), Gaps = 0/13 (0%)
 Strand=Plus/Plus

Query  1        AAGCTCATCGGAA  13
                |||||||||||||
Sbjct  9397020  AAGCTCATCGGAA  9397032


>ref|NW_001838194.1| Homo sapiens chromosome 15 genomic contig, alternate assembly 
(based on HuRef), whole genome shotgun sequence
Length=3573579

 Features in this part of subject sequence:
   similar to hCG2038990

 Score = 28.2 bits (14),  Expect =    74
 Identities = 14/14 (100%), Gaps = 0/14 (0%)
 Strand=Plus/Plus

Query  4        CTCATCGGAACTGA  17
                ||||||||||||||
Sbjct  1739589  CTCATCGGAACTGA  1739602


 Features in this part of subject sequence:
   similar to hCG2038990

 Score = 28.2 bits (14),  Expect =    74
 Identities = 14/14 (100%), Gaps = 0/14 (0%)
 Strand=Plus/Plus

Query  4        CTCATCGGAACTGA  17
                ||||||||||||||
Sbjct  1742322  CTCATCGGAACTGA  1742335


 Features flanking this part of subject sequence:
   1737 bp at 5' side: similar to hCG2038990
   112449 bp at 3' side: hypothetical protein

 Score = 28.2 bits (14),  Expect =    74
 Identities = 14/14 (100%), Gaps = 0/14 (0%)
 Strand=Plus/Plus

Query  4        CTCATCGGAACTGA  17
                ||||||||||||||
Sbjct  1744972  CTCATCGGAACTGA  1744985


 Features flanking this part of subject sequence:
   7210 bp at 5' side: similar to hCG2038990
   106976 bp at 3' side: hypothetical protein

 Score = 28.2 bits (14),  Expect =    74
 Identities = 14/14 (100%), Gaps = 0/14 (0%)
 Strand=Plus/Plus

Query  4        CTCATCGGAACTGA  17
                ||||||||||||||
Sbjct  1750445  CTCATCGGAACTGA  1750458


 Features flanking this part of subject sequence:
   9904 bp at 5' side: similar to hCG2038990
   104282 bp at 3' side: hypothetical protein

 Score = 28.2 bits (14),  Expect =    74
 Identities = 14/14 (100%), Gaps = 0/14 (0%)
 Strand=Plus/Plus

Query  4        CTCATCGGAACTGA  17
                ||||||||||||||
Sbjct  1753139  CTCATCGGAACTGA  1753152


 Features flanking this part of subject sequence:
   15309 bp at 5' side: similar to hCG2038990
   98877 bp at 3' side: hypothetical protein

 Score = 28.2 bits (14),  Expect =    74
 Identities = 14/14 (100%), Gaps = 0/14 (0%)
 Strand=Plus/Plus

Query  4        CTCATCGGAACTGA  17
                ||||||||||||||
Sbjct  1758544  CTCATCGGAACTGA  1758557


 Features flanking this part of subject sequence:
   17984 bp at 5' side: similar to hCG2038990
   96202 bp at 3' side: hypothetical protein

 Score = 28.2 bits (14),  Expect =    74
 Identities = 14/14 (100%), Gaps = 0/14 (0%)
 Strand=Plus/Plus

Query  4        CTCATCGGAACTGA  17
                ||||||||||||||
Sbjct  1761219  CTCATCGGAACTGA  1761232


>ref|NW_001837986.1| Homo sapiens chromosome 10 genomic contig, alternate assembly 
(based on HuRef), whole genome shotgun sequence
Length=18599630

 Features in this part of subject sequence:
   protocadherin 15 isoform CD3-2 precursor
   protocadherin 15 isoform CD3-1 precursor

 Score = 28.2 bits (14),  Expect =    74
 Identities = 14/14 (100%), Gaps = 0/14 (0%)
 Strand=Plus/Minus

Query  7        ATCGGAACTGACAA  20
                ||||||||||||||
Sbjct  1018471  ATCGGAACTGACAA  1018458


>ref|NW_001838988.2| Homo sapiens chromosome 6 genomic contig, alternate assembly 
(based on HuRef), whole genome shotgun sequence
Length=10950630

 Features flanking this part of subject sequence:
   385079 bp at 5' side: mannosidase, endo-alpha

 Score = 28.2 bits (14),  Expect =    74
 Identities = 14/14 (100%), Gaps = 0/14 (0%)
 Strand=Plus/Plus

Query  7         ATCGGAACTGACAA  20
                 ||||||||||||||
Sbjct  10820989  ATCGGAACTGACAA  10821002


 Features flanking this part of subject sequence:
   313636 bp at 3' side: prolyl endopeptidase

 Score = 26.3 bits (13),  Expect =   291
 Identities = 13/13 (100%), Gaps = 0/13 (0%)
 Strand=Plus/Plus

Query  1       AAGCTCATCGGAA  13
               |||||||||||||
Sbjct  295757  AAGCTCATCGGAA  295769


>ref|NW_001838987.1| Homo sapiens chromosome 6 genomic contig, alternate assembly 
(based on HuRef), whole genome shotgun sequence
Length=25130961

 Features flanking this part of subject sequence:
   76905 bp at 5' side: hypothetical protein
   15821 bp at 3' side: similar to chromosome 21 open reading frame 51

 Score = 28.2 bits (14),  Expect =    74
 Identities = 14/14 (100%), Gaps = 0/14 (0%)
 Strand=Plus/Minus

Query  2         AGCTCATCGGAACT  15
                 ||||||||||||||
Sbjct  15832168  AGCTCATCGGAACT  15832155


 Features flanking this part of subject sequence:
   181447 bp at 5' side: central cannabinoid receptor isoform b
   286051 bp at 3' side: RNA guanylyltransferase and 5'-phosphatase

 Score = 26.3 bits (13),  Expect =   291
 Identities = 16/17 (94%), Gaps = 0/17 (0%)
 Strand=Plus/Plus

Query  3         GCTCATCGGAACTGACA  19
                 ||||||| |||||||||
Sbjct  18429971  GCTCATCTGAACTGACA  18429987


>ref|NW_001838927.1| Homo sapiens chromosome 5 genomic contig, alternate assembly 
(based on HuRef), whole genome shotgun sequence
Length=9770120

 Features flanking this part of subject sequence:
   320928 bp at 5' side: hypothetical protein
   64414 bp at 3' side: hypothetical protein

 Score = 28.2 bits (14),  Expect =    74
 Identities = 14/14 (100%), Gaps = 0/14 (0%)
 Strand=Plus/Plus

Query  6        CATCGGAACTGACA  19
                ||||||||||||||
Sbjct  1037209  CATCGGAACTGACA  1037222


>ref|NW_001838926.1| Homo sapiens chromosome 5 genomic contig, alternate assembly 
(based on HuRef), whole genome shotgun sequence
Length=3561194

 Features flanking this part of subject sequence:
   48327 bp at 5' side: hypothetical protein LOC23379
   773896 bp at 3' side: hypothetical protein LOC401172

 Score = 28.2 bits (14),  Expect =    74
 Identities = 14/14 (100%), Gaps = 0/14 (0%)
 Strand=Plus/Minus

Query  6        CATCGGAACTGACA  19
                ||||||||||||||
Sbjct  1348659  CATCGGAACTGACA  1348646


>ref|NW_001838921.1| Homo sapiens chromosome 4 genomic contig, alternate assembly 
(based on HuRef), whole genome shotgun sequence
Length=50948600

 Features flanking this part of subject sequence:
   132407 bp at 5' side: hypothetical protein
   585808 bp at 3' side: odz, odd Oz/ten-m homolog 3

 Score = 28.2 bits (14),  Expect =    74
 Identities = 17/18 (94%), Gaps = 0/18 (0%)
 Strand=Plus/Plus

Query  3         GCTCATCGGAACTGACAA  20
                 |||||| |||||||||||
Sbjct  42897437  GCTCATAGGAACTGACAA  42897454


 Features flanking this part of subject sequence:
   1527814 bp at 5' side: aminoadipate aminotransferase
   192643 bp at 3' side: polypeptide N-acetylgalactosaminyltransferase 17

 Score = 26.3 bits (13),  Expect =   291
 Identities = 19/21 (90%), Gaps = 0/21 (0%)
 Strand=Plus/Plus

Query  1         AAGCTCATCGGAACTGACAAT  21
                 |||||||| | ||||||||||
Sbjct  32775739  AAGCTCATGGCAACTGACAAT  32775759


 Features in this part of subject sequence:
   odz, odd Oz/ten-m homolog 3

 Score = 26.3 bits (13),  Expect =   291
 Identities = 13/13 (100%), Gaps = 0/13 (0%)
 Strand=Plus/Minus

Query  1         AAGCTCATCGGAA  13
                 |||||||||||||
Sbjct  43751869  AAGCTCATCGGAA  43751857


>ref|NW_001838920.1| Homo sapiens chromosome 4 genomic contig, alternate assembly 
(based on HuRef), whole genome shotgun sequence
Length=20364230

 Features flanking this part of subject sequence:
   187033 bp at 5' side: hypothetical protein LOC132321
   2428932 bp at 3' side: hypothetical protein

 Score = 28.2 bits (14),  Expect =    74
 Identities = 14/14 (100%), Gaps = 0/14 (0%)
 Strand=Plus/Minus

Query  5         TCATCGGAACTGAC  18
                 ||||||||||||||
Sbjct  10796711  TCATCGGAACTGAC  10796698


 Features flanking this part of subject sequence:
   128302 bp at 5' side: protocadherin 10 isoform 2 precursor
   918439 bp at 3' side: poly(A) binding protein, cytoplasmic 4-like

 Score = 26.3 bits (13),  Expect =   291
 Identities = 16/17 (94%), Gaps = 0/17 (0%)
 Strand=Plus/Minus

Query  1         AAGCTCATCGGAACTGA  17
                 ||||||| |||||||||
Sbjct  14777630  AAGCTCAACGGAACTGA  14777614


 Features flanking this part of subject sequence:
   246446 bp at 5' side: protocadherin 10 isoform 2 precursor
   800295 bp at 3' side: poly(A) binding protein, cytoplasmic 4-like

 Score = 26.3 bits (13),  Expect =   291
 Identities = 16/17 (94%), Gaps = 0/17 (0%)
 Strand=Plus/Minus

Query  5         TCATCGGAACTGACAAT  21
                 |||| ||||||||||||
Sbjct  14895774  TCATTGGAACTGACAAT  14895758


>ref|NW_001838849.2| Homo sapiens chromosome 2 genomic contig, alternate assembly 
(based on HuRef), whole genome shotgun sequence
Length=3929952

 Features in this part of subject sequence:
   glycophorin C isoform 2
   glycophorin C isoform 1

 Score = 28.2 bits (14),  Expect =    74
 Identities = 14/14 (100%), Gaps = 0/14 (0%)
 Strand=Plus/Plus

Query  2        AGCTCATCGGAACT  15
                ||||||||||||||
Sbjct  3434711  AGCTCATCGGAACT  3434724


>ref|NM_007345.3| Homo sapiens zinc finger protein 236 (ZNF236), mRNA
Length=8140

 Score = 26.3 bits (13),  Expect =   291
 Identities = 13/13 (100%), Gaps = 0/13 (0%)
 Strand=Plus/Plus

Query  1     AAGCTCATCGGAA  13
             |||||||||||||
Sbjct  4059  AAGCTCATCGGAA  4071


>ref|NT_010718.16| Homo sapiens chromosome 17 genomic contig, GRCh37 reference primary 
assembly
Length=21169982

 Features flanking this part of subject sequence:
   9216 bp at 5' side: ring finger protein 112
   108537 bp at 3' side: solute carrier family 47, member 1

 Score = 26.3 bits (13),  Expect =   291
 Identities = 13/13 (100%), Gaps = 0/13 (0%)
 Strand=Plus/Minus

Query  2         AGCTCATCGGAAC  14
                 |||||||||||||
Sbjct  18932090  AGCTCATCGGAAC  18932078


>ref|NT_010498.15| Homo sapiens chromosome 16 genomic contig, GRCh37 reference primary 
assembly
Length=42003582

 Features in this part of subject sequence:
   TOX high mobility group box family member 3 isoform 1

 Score = 26.3 bits (13),  Expect =   291
 Identities = 16/17 (94%), Gaps = 0/17 (0%)
 Strand=Plus/Plus

Query  5        TCATCGGAACTGACAAT  21
                ||||| |||||||||||
Sbjct  6109290  TCATCTGAACTGACAAT  6109306


 Features flanking this part of subject sequence:
   695182 bp at 5' side: hypothetical protein XP_002344139
   292292 bp at 3' side: similar to TRIMCyp

 Score = 26.3 bits (13),  Expect =   291
 Identities = 13/13 (100%), Gaps = 0/13 (0%)
 Strand=Plus/Plus

Query  9         CGGAACTGACAAT  21
                 |||||||||||||
Sbjct  27576126  CGGAACTGACAAT  27576138


 Features flanking this part of subject sequence:
   262603 bp at 5' side: hypothetical protein
   102485 bp at 3' side: v-maf musculoaponeurotic fibrosarcoma oncogene homolog is...

 Score = 26.3 bits (13),  Expect =   291
 Identities = 13/13 (100%), Gaps = 0/13 (0%)
 Strand=Plus/Plus

Query  9         CGGAACTGACAAT  21
                 |||||||||||||
Sbjct  33140059  CGGAACTGACAAT  33140071


>ref|NT_010393.16| Homo sapiens chromosome 16 genomic contig, GRCh37 reference primary 
assembly
Length=33963150

 Features in this part of subject sequence:
   non-SMC element 1 homolog

 Score = 26.3 bits (13),  Expect =   291
 Identities = 13/13 (100%), Gaps = 0/13 (0%)
 Strand=Plus/Plus

Query  5         TCATCGGAACTGA  17
                 |||||||||||||
Sbjct  27193408  TCATCGGAACTGA  27193420


 Features flanking this part of subject sequence:
   12996 bp at 5' side: pyrin domain containing 1
   30029 bp at 3' side: integrin alpha M isoform 2 precursor

 Score = 26.3 bits (13),  Expect =   291
 Identities = 13/13 (100%), Gaps = 0/13 (0%)
 Strand=Plus/Minus

Query  2         AGCTCATCGGAAC  14
                 |||||||||||||
Sbjct  31181357  AGCTCATCGGAAC  31181345


>ref|NT_026437.12| Homo sapiens chromosome 14 genomic contig, GRCh37 reference primary 
assembly
Length=88289540

 Features in this part of subject sequence:
   A-kinase anchor protein 6

 Score = 26.3 bits (13),  Expect =   291
 Identities = 13/13 (100%), Gaps = 0/13 (0%)
 Strand=Plus/Plus

Query  5         TCATCGGAACTGA  17
                 |||||||||||||
Sbjct  14107044  TCATCGGAACTGA  14107056


>ref|NT_009952.14| Homo sapiens chromosome 13 genomic contig, GRCh37 reference primary 
assembly
Length=25443670

 Features flanking this part of subject sequence:
   982093 bp at 5' side: D-amino acid oxidase activator
   20853 bp at 3' side: ephrin B2

 Score = 26.3 bits (13),  Expect =   291
 Identities = 13/13 (100%), Gaps = 0/13 (0%)
 Strand=Plus/Plus

Query  8         TCGGAACTGACAA  20
                 |||||||||||||
Sbjct  20214199  TCGGAACTGACAA  20214211


>ref|NT_029419.12| Homo sapiens chromosome 12 genomic contig, GRCh37 reference primary 
assembly
Length=71516776

 Features flanking this part of subject sequence:
   169495 bp at 5' side: prickle homolog 1
   712187 bp at 3' side: a disintegrin-like and metalloprotease with thrombospondi...

 Score = 26.3 bits (13),  Expect =   291
 Identities = 13/13 (100%), Gaps = 0/13 (0%)
 Strand=Plus/Minus

Query  1        AAGCTCATCGGAA  13
                |||||||||||||
Sbjct  5179131  AAGCTCATCGGAA  5179119


 Features flanking this part of subject sequence:
   276851 bp at 5' side: anoctamin 6 isoform b
   21174 bp at 3' side: hypothetical protein LOC400027 isoform 2

 Score = 26.3 bits (13),  Expect =   291
 Identities = 13/13 (100%), Gaps = 0/13 (0%)
 Strand=Plus/Minus

Query  2        AGCTCATCGGAAC  14
                |||||||||||||
Sbjct  8243263  AGCTCATCGGAAC  8243251


 Features in this part of subject sequence:
   solute carrier family 16, member 7

 Score = 26.3 bits (13),  Expect =   291
 Identities = 13/13 (100%), Gaps = 0/13 (0%)
 Strand=Plus/Minus

Query  1         AAGCTCATCGGAA  13
                 |||||||||||||
Sbjct  22288512  AAGCTCATCGGAA  22288500


 Features in this part of subject sequence:
   ARP6 actin-related protein 6 homolog

 Score = 26.3 bits (13),  Expect =   291
 Identities = 13/13 (100%), Gaps = 0/13 (0%)
 Strand=Plus/Minus

Query  9         CGGAACTGACAAT  21
                 |||||||||||||
Sbjct  62742047  CGGAACTGACAAT  62742035


>ref|NT_009759.16| Homo sapiens chromosome 12 genomic contig, GRCh37 reference primary 
assembly
Length=7129876

 Features in this part of subject sequence:
   tetraspanin 9

 Score = 26.3 bits (13),  Expect =   291
 Identities = 13/13 (100%), Gaps = 0/13 (0%)
 Strand=Plus/Plus

Query  2        AGCTCATCGGAAC  14
                |||||||||||||
Sbjct  3261207  AGCTCATCGGAAC  3261219


>ref|NT_033899.8| Homo sapiens chromosome 11 genomic contig, GRCh37 reference primary 
assembly
Length=38508932

 Features in this part of subject sequence:
   neurotrimin isoform 2

 Score = 26.3 bits (13),  Expect =   291
 Identities = 13/13 (100%), Gaps = 0/13 (0%)
 Strand=Plus/Minus

Query  2         AGCTCATCGGAAC  14
                 |||||||||||||
Sbjct  35051124  AGCTCATCGGAAC  35051112


>ref|NT_167190.1| Homo sapiens chromosome 11 genomic contig, GRCh37 reference primary 
assembly
Length=41593379

 Features flanking this part of subject sequence:
   53564 bp at 5' side: low density lipoprotein receptor-related protein 5
   35019 bp at 3' side: SAPS domain family, member 3

 Score = 26.3 bits (13),  Expect =   291
 Identities = 13/13 (100%), Gaps = 0/13 (0%)
 Strand=Plus/Plus

Query  9         CGGAACTGACAAT  21
                 |||||||||||||
Sbjct  13575897  CGGAACTGACAAT  13575909


 Features flanking this part of subject sequence:
   18628 bp at 5' side: phytoceramidase, alkaline
   585 bp at 3' side: UDP-GlcNAc:betaGal beta-1,3-N-acetylglucosaminyltransfera...

 Score = 26.3 bits (13),  Expect =   291
 Identities = 13/13 (100%), Gaps = 0/13 (0%)
 Strand=Plus/Plus

Query  6         CATCGGAACTGAC  18
                 |||||||||||||
Sbjct  22055794  CATCGGAACTGAC  22055806


>ref|NT_008705.16| Homo sapiens chromosome 10 genomic contig, GRCh37 reference primary 
assembly
Length=39094935

 Features flanking this part of subject sequence:
   88165 bp at 5' side: aldo-keto reductase family 1, member C4
   66784 bp at 3' side: urocortin 3 preproprotein preproprotein

 Score = 26.3 bits (13),  Expect =   291
 Identities = 13/13 (100%), Gaps = 0/13 (0%)
 Strand=Plus/Plus

Query  2        AGCTCATCGGAAC  14
                |||||||||||||
Sbjct  5288888  AGCTCATCGGAAC  5288900


>ref|NT_008470.19| Homo sapiens chromosome 9 genomic contig, GRCh37 reference primary 
assembly
Length=62237592

 Features flanking this part of subject sequence:
   870408 bp at 5' side: hypothetical protein XP_002342985
   216630 bp at 3' side: Di-Ras2

 Score = 26.3 bits (13),  Expect =   291
 Identities = 13/13 (100%), Gaps = 0/13 (0%)
 Strand=Plus/Plus

Query  4         CTCATCGGAACTG  16
                 |||||||||||||
Sbjct  22323400  CTCATCGGAACTG  22323412


 Features in this part of subject sequence:
   alpha-1,3-mannosyltransferase ALG2

 Score = 26.3 bits (13),  Expect =   291
 Identities = 13/13 (100%), Gaps = 0/13 (0%)
 Strand=Plus/Minus

Query  7         ATCGGAACTGACA  19
                 |||||||||||||
Sbjct  31148255  ATCGGAACTGACA  31148243


>ref|NT_008413.18| Homo sapiens chromosome 9 genomic contig, GRCh37 reference primary 
assembly
Length=39964796

 Features in this part of subject sequence:
   GLIS family zinc finger 3 isoform a
   GLIS family zinc finger 3 isoform b

 Score = 26.3 bits (13),  Expect =   291
 Identities = 16/17 (94%), Gaps = 0/17 (0%)
 Strand=Plus/Minus

Query  5        TCATCGGAACTGACAAT  21
                ||||| |||||||||||
Sbjct  3967209  TCATCTGAACTGACAAT  3967193


>ref|NT_008046.16| Homo sapiens chromosome 8 genomic contig, GRCh37 reference primary 
assembly
Length=58606137

 Features in this part of subject sequence:
   EFR3 homolog A

 Score = 26.3 bits (13),  Expect =   291
 Identities = 13/13 (100%), Gaps = 0/13 (0%)
 Strand=Plus/Minus

Query  9         CGGAACTGACAAT  21
                 |||||||||||||
Sbjct  46273479  CGGAACTGACAAT  46273467


>ref|NT_167187.1| Homo sapiens chromosome 8 genomic contig, GRCh37 reference primary 
assembly
Length=31697033

 Features flanking this part of subject sequence:
   393761 bp at 5' side: hypothetical protein LOC157773
   128719 bp at 3' side: sarcoglycan zeta

 Score = 26.3 bits (13),  Expect =   291
 Identities = 13/13 (100%), Gaps = 0/13 (0%)
 Strand=Plus/Plus

Query  3        GCTCATCGGAACT  15
                |||||||||||||
Sbjct  1677367  GCTCATCGGAACT  1677379


>ref|NT_007933.15| Homo sapiens chromosome 7 genomic contig, GRCh37 reference primary 
assembly
Length=77412220

 Features in this part of subject sequence:
   piccolo isoform 1
   piccolo isoform 2

 Score = 26.3 bits (13),  Expect =   291
 Identities = 13/13 (100%), Gaps = 0/13 (0%)
 Strand=Plus/Minus

Query  1         AAGCTCATCGGAA  13
                 |||||||||||||
Sbjct  20686562  AAGCTCATCGGAA  20686550


 Features flanking this part of subject sequence:
   4966 bp at 5' side: syncytin precursor
   12098 bp at 3' side: peroxin1

 Score = 26.3 bits (13),  Expect =   291
 Identities = 13/13 (100%), Gaps = 0/13 (0%)
 Strand=Plus/Minus

Query  1         AAGCTCATCGGAA  13
                 |||||||||||||
Sbjct  30137516  AAGCTCATCGGAA  30137504


>ref|NT_033968.6| Homo sapiens chromosome 7 genomic contig, GRCh37 reference primary 
assembly
Length=7643700

 Features flanking this part of subject sequence:
   103084 bp at 5' side: zinc finger protein 479
   206868 bp at 3' side: zinc finger protein 716

 Score = 26.3 bits (13),  Expect =   291
 Identities = 13/13 (100%), Gaps = 0/13 (0%)
 Strand=Plus/Minus

Query  4        CTCATCGGAACTG  16
                |||||||||||||
Sbjct  6892496  CTCATCGGAACTG  6892484


>ref|NT_025741.15| Homo sapiens chromosome 6 genomic contig, GRCh37 reference primary 
assembly
Length=75224524

 Features flanking this part of subject sequence:
   313532 bp at 5' side: prolyl endopeptidase
   370119 bp at 3' side: PR domain containing 1, with ZNF domain isoform 1

 Score = 26.3 bits (13),  Expect =   291
 Identities = 13/13 (100%), Gaps = 0/13 (0%)
 Strand=Plus/Minus

Query  1         AAGCTCATCGGAA  13
                 |||||||||||||
Sbjct  10333767  AAGCTCATCGGAA  10333755


 Features in this part of subject sequence:
   sine oculis binding protein homolog

 Score = 26.3 bits (13),  Expect =   291
 Identities = 13/13 (100%), Gaps = 0/13 (0%)
 Strand=Plus/Plus

Query  4         CTCATCGGAACTG  16
                 |||||||||||||
Sbjct  12030184  CTCATCGGAACTG  12030196


 Features in this part of subject sequence:
   required for meiotic nuclear division 1 homolog

 Score = 26.3 bits (13),  Expect =   291
 Identities = 13/13 (100%), Gaps = 0/13 (0%)
 Strand=Plus/Plus

Query  2         AGCTCATCGGAAC  14
                 |||||||||||||
Sbjct  55901621  AGCTCATCGGAAC  55901633


 Features flanking this part of subject sequence:
   233795 bp at 5' side: NADPH oxidase 3
   1088497 bp at 3' side: AT rich interactive domain 1B (SWI1-like) isoform 2

 Score = 26.3 bits (13),  Expect =   291
 Identities = 13/13 (100%), Gaps = 0/13 (0%)
 Strand=Plus/Minus

Query  5         TCATCGGAACTGA  17
                 |||||||||||||
Sbjct  60180198  TCATCGGAACTGA  60180186


 Features in this part of subject sequence:
   ribosomal protein S6 kinase, 90kDa, polypeptide 2 isoform b
   ribosomal protein S6 kinase, 90kDa, polypeptide 2 isoform a

 Score = 26.3 bits (13),  Expect =   291
 Identities = 16/17 (94%), Gaps = 0/17 (0%)
 Strand=Plus/Plus

Query  1         AAGCTCATCGGAACTGA  17
                 |||||| ||||||||||
Sbjct  71128392  AAGCTCCTCGGAACTGA  71128408


>ref|NT_034772.6| Homo sapiens chromosome 5 genomic contig, GRCh37 reference primary 
assembly
Length=47100945

 Features flanking this part of subject sequence:
   240531 bp at 3' side: nuclear receptor subfamily 2, group F, member 1

 Score = 26.3 bits (13),  Expect =   291
 Identities = 13/13 (100%), Gaps = 0/13 (0%)
 Strand=Plus/Plus

Query  8       TCGGAACTGACAA  20
               |||||||||||||
Sbjct  994059  TCGGAACTGACAA  994071


 Features in this part of subject sequence:
   limb expression 1

 Score = 26.3 bits (13),  Expect =   291
 Identities = 13/13 (100%), Gaps = 0/13 (0%)
 Strand=Plus/Plus

Query  2        AGCTCATCGGAAC  14
                |||||||||||||
Sbjct  4747599  AGCTCATCGGAAC  4747611


 Features flanking this part of subject sequence:
   236315 bp at 5' side: fibrillin 2 precursor
   192208 bp at 3' side: solute carrier family 27 (fatty acid transporter), member 6

 Score = 26.3 bits (13),  Expect =   291
 Identities = 13/13 (100%), Gaps = 0/13 (0%)
 Strand=Plus/Minus

Query  5         TCATCGGAACTGA  17
                 |||||||||||||
Sbjct  36423495  TCATCGGAACTGA  36423483


>ref|NT_022778.16| Homo sapiens chromosome 4 genomic contig, GRCh37 reference primary 
assembly
Length=15638046

 Features flanking this part of subject sequence:
   102145 bp at 3' side: latrophilin 3 precursor

 Score = 26.3 bits (13),  Expect =   291
 Identities = 13/13 (100%), Gaps = 0/13 (0%)
 Strand=Plus/Minus

Query  9        CGGAACTGACAAT  21
                |||||||||||||
Sbjct  2471534  CGGAACTGACAAT  2471522


>ref|NT_005612.16| Homo sapiens chromosome 3 genomic contig, GRCh37 reference primary 
assembly
Length=100537107

 Features in this part of subject sequence:
   kalirin, RhoGEF kinase isoform 1
   kalirin, RhoGEF kinase isoform 2

 Score = 26.3 bits (13),  Expect =   291
 Identities = 16/17 (94%), Gaps = 0/17 (0%)
 Strand=Plus/Plus

Query  5         TCATCGGAACTGACAAT  21
                 ||||| |||||||||||
Sbjct  30715636  TCATCAGAACTGACAAT  30715652


>ref|NT_022459.15| Homo sapiens chromosome 3 genomic contig, GRCh37 reference primary 
assembly
Length=24234584

 Features in this part of subject sequence:
   FERM domain containing 4B

 Score = 26.3 bits (13),  Expect =   291
 Identities = 13/13 (100%), Gaps = 0/13 (0%)
 Strand=Plus/Minus

Query  1        AAGCTCATCGGAA  13
                |||||||||||||
Sbjct  3097784  AAGCTCATCGGAA  3097772


 Features flanking this part of subject sequence:
   946201 bp at 5' side: glucan (1,4-alpha-), branching enzyme 1
   2249275 bp at 3' side: hypothetical protein XP_002342405

 Score = 26.3 bits (13),  Expect =   291
 Identities = 13/13 (100%), Gaps = 0/13 (0%)
 Strand=Plus/Minus

Query  6         CATCGGAACTGAC  18
                 |||||||||||||
Sbjct  16486610  CATCGGAACTGAC  16486598


>ref|NT_022517.18| Homo sapiens chromosome 3 genomic contig, GRCh37 reference primary 
assembly
Length=66110270

 Features in this part of subject sequence:
   contactin 4 isoform a precursor
   contactin 4 isoform c precursor

 Score = 26.3 bits (13),  Expect =   291
 Identities = 13/13 (100%), Gaps = 0/13 (0%)
 Strand=Plus/Minus

Query  1        AAGCTCATCGGAA  13
                |||||||||||||
Sbjct  3002118  AAGCTCATCGGAA  3002106


>ref|NT_005120.16| Homo sapiens chromosome 2 genomic contig, GRCh37 reference primary 
assembly
Length=5748237

 Features in this part of subject sequence:
   centaurin, gamma 2 isoform 1
   centaurin, gamma 2 isoform 2

 Score = 26.3 bits (13),  Expect =   291
 Identities = 16/17 (94%), Gaps = 0/17 (0%)
 Strand=Plus/Minus

Query  4        CTCATCGGAACTGACAA  20
                |||||| ||||||||||
Sbjct  2972286  CTCATCCGAACTGACAA  2972270


>ref|NT_022171.15| Homo sapiens chromosome 2 genomic contig, GRCh37 reference primary 
assembly
Length=14783166

 Features in this part of subject sequence:
   non-SMC condensin I complex, subunit H

 Score = 26.3 bits (13),  Expect =   291
 Identities = 16/17 (94%), Gaps = 0/17 (0%)
 Strand=Plus/Minus

Query  1        AAGCTCATCGGAACTGA  17
                ||||||||| |||||||
Sbjct  1690296  AAGCTCATCAGAACTGA  1690280


>ref|NT_022184.15| Homo sapiens chromosome 2 genomic contig, GRCh37 reference primary 
assembly
Length=68452323

 Features flanking this part of subject sequence:
   223928 bp at 5' side: follicle stimulating hormone receptor isoform 2 precursor
   543586 bp at 3' side: neurexin 1 isoform alpha1 precursor

 Score = 26.3 bits (13),  Expect =   291
 Identities = 13/13 (100%), Gaps = 0/13 (0%)
 Strand=Plus/Minus

Query  2         AGCTCATCGGAAC  14
                 |||||||||||||
Sbjct  28427383  AGCTCATCGGAAC  28427371


 Features flanking this part of subject sequence:
   231359 bp at 5' side: hypothetical protein
   111626 bp at 3' side: solute carrier family 1, member 4 isoform 1

 Score = 26.3 bits (13),  Expect =   291
 Identities = 13/13 (100%), Gaps = 0/13 (0%)
 Strand=Plus/Minus

Query  2         AGCTCATCGGAAC  14
                 |||||||||||||
Sbjct  43927039  AGCTCATCGGAAC  43927027


>ref|NT_167186.1| Homo sapiens chromosome 1 genomic contig, GRCh37 reference primary 
assembly
Length=42425989

 Features in this part of subject sequence:
   usherin isoform B

 Score = 26.3 bits (13),  Expect =   291
 Identities = 13/13 (100%), Gaps = 0/13 (0%)
 Strand=Plus/Plus

Query  1        AAGCTCATCGGAA  13
                |||||||||||||
Sbjct  9459754  AAGCTCATCGGAA  9459766


 Features flanking this part of subject sequence:
   288874 bp at 5' side: transforming growth factor, beta 2 isoform 2
   443643 bp at 3' side: lysophospholipase-like 1

 Score = 26.3 bits (13),  Expect =   291
 Identities = 13/13 (100%), Gaps = 0/13 (0%)
 Strand=Plus/Plus

Query  6         CATCGGAACTGAC  18
                 |||||||||||||
Sbjct  12421357  CATCGGAACTGAC  12421369


>ref|NT_004487.19| Homo sapiens chromosome 1 genomic contig, GRCh37 reference primary 
assembly
Length=57411349

 Features in this part of subject sequence:
   nicotinamide mononucleotide adenylyltransferase 2 isoform 1

 Score = 26.3 bits (13),  Expect =   291
 Identities = 13/13 (100%), Gaps = 0/13 (0%)
 Strand=Plus/Plus

Query  2         AGCTCATCGGAAC  14
                 |||||||||||||
Sbjct  34804514  AGCTCATCGGAAC  34804526


>ref|NT_032977.9| Homo sapiens chromosome 1 genomic contig, GRCh37 reference primary 
assembly
Length=90908613

 Features flanking this part of subject sequence:
   25227 bp at 5' side: protein tyrosine phosphatase type IVA, member 2 isoform 2
   69692 bp at 3' side: KH domain containing, RNA binding, signal transduction as...

 Score = 26.3 bits (13),  Expect =   291
 Identities = 13/13 (100%), Gaps = 0/13 (0%)
 Strand=Plus/Minus

Query  3        GCTCATCGGAACT  15
                |||||||||||||
Sbjct  2381823  GCTCATCGGAACT  2381811


 Features in this part of subject sequence:
   ELAV-like 4 isoform 5

 Score = 26.3 bits (13),  Expect =   291
 Identities = 16/17 (94%), Gaps = 0/17 (0%)
 Strand=Plus/Plus

Query  1         AAGCTCATCGGAACTGA  17
                 ||||||||| |||||||
Sbjct  20540330  AAGCTCATCTGAACTGA  20540346


 Features flanking this part of subject sequence:
   70733 bp at 5' side: hypothetical protein LOC284546
   18241 bp at 3' side: ring finger protein 11

 Score = 26.3 bits (13),  Expect =   291
 Identities = 13/13 (100%), Gaps = 0/13 (0%)
 Strand=Plus/Plus

Query  5         TCATCGGAACTGA  17
                 |||||||||||||
Sbjct  21656094  TCATCGGAACTGA  21656106


 Features flanking this part of subject sequence:
   98652 bp at 5' side: plasticity related gene 1
   240644 bp at 3' side: palmdelphin

 Score = 26.3 bits (13),  Expect =   291
 Identities = 13/13 (100%), Gaps = 0/13 (0%)
 Strand=Plus/Plus

Query  1         AAGCTCATCGGAA  13
                 |||||||||||||
Sbjct  69843136  AAGCTCATCGGAA  69843148


>ref|NW_001842435.2| Homo sapiens chromosome Y genomic contig, alternate assembly 
(based on HuRef), whole genome shotgun sequence
Length=2349977

 Features flanking this part of subject sequence:
   12552 bp at 5' side: thymosin, beta 4, Y chromosome
   210268 bp at 3' side: tetratricopeptide repeat protein isoform 3

 Score = 26.3 bits (13),  Expect =   291
 Identities = 13/13 (100%), Gaps = 0/13 (0%)
 Strand=Plus/Plus

Query  1       AAGCTCATCGGAA  13
               |||||||||||||
Sbjct  324711  AAGCTCATCGGAA  324723


>ref|NW_001838497.2| Homo sapiens chromosome 19 genomic contig, alternate assembly 
(based on HuRef), whole genome shotgun sequence
Length=2141294

 Features flanking this part of subject sequence:
   3678 bp at 5' side: proline rich Gla (G-carboxyglutamic acid) 2
   18877 bp at 3' side: nitric oxide synthase interacting protein

 Score = 26.3 bits (13),  Expect =   291
 Identities = 13/13 (100%), Gaps = 0/13 (0%)
 Strand=Plus/Minus

Query  2       AGCTCATCGGAAC  14
               |||||||||||||
Sbjct  521460  AGCTCATCGGAAC  521448


>ref|NW_001838470.1| Homo sapiens chromosome 18 genomic contig, alternate assembly 
(based on HuRef), whole genome shotgun sequence
Length=3333816

 Features in this part of subject sequence:
   zinc finger protein 407 isoform 1

 Score = 26.3 bits (13),  Expect =   291
 Identities = 13/13 (100%), Gaps = 0/13 (0%)
 Strand=Plus/Minus

Query  6       CATCGGAACTGAC  18
               |||||||||||||
Sbjct  263545  CATCGGAACTGAC  263533


 Features in this part of subject sequence:
   zinc finger protein 236

 Score = 26.3 bits (13),  Expect =   291
 Identities = 13/13 (100%), Gaps = 0/13 (0%)
 Strand=Plus/Plus

Query  1        AAGCTCATCGGAA  13
                |||||||||||||
Sbjct  2303555  AAGCTCATCGGAA  2303567


>ref|NW_001838467.2| Homo sapiens chromosome 18 genomic contig, alternate assembly 
(based on HuRef), whole genome shotgun sequence
Length=26055378

 Features in this part of subject sequence:
   bruno-like 4, RNA binding protein isoform 4
   bruno-like 4, RNA binding protein isoform 3

 Score = 26.3 bits (13),  Expect =   291
 Identities = 13/13 (100%), Gaps = 0/13 (0%)
 Strand=Plus/Plus

Query  4        CTCATCGGAACTG  16
                |||||||||||||
Sbjct  9541823  CTCATCGGAACTG  9541835


 Features flanking this part of subject sequence:
   80360 bp at 5' side: kelch-like 14
   125086 bp at 3' side: hypothetical protein LOC64762

 Score = 26.3 bits (13),  Expect =   291
 Identities = 13/13 (100%), Gaps = 0/13 (0%)
 Strand=Plus/Minus

Query  5         TCATCGGAACTGA  17
                 |||||||||||||
Sbjct  14368637  TCATCGGAACTGA  14368625


>ref|NW_001838423.2| Homo sapiens chromosome 17 genomic contig, alternate assembly 
(based on HuRef), whole genome shotgun sequence
Length=1109091

 Features flanking this part of subject sequence:
   108336 bp at 5' side: solute carrier family 47, member 1
   9220 bp at 3' side: ring finger protein 112

 Score = 26.3 bits (13),  Expect =   291
 Identities = 13/13 (100%), Gaps = 0/13 (0%)
 Strand=Plus/Plus

Query  2       AGCTCATCGGAAC  14
               |||||||||||||
Sbjct  908390  AGCTCATCGGAAC  908402


>ref|NW_001838328.2| Homo sapiens chromosome 16 genomic contig, alternate assembly 
(based on HuRef), whole genome shotgun sequence
Length=10021841

 Features flanking this part of subject sequence:
   106441 bp at 5' side: v-maf musculoaponeurotic fibrosarcoma oncogene homolog is...
   263270 bp at 3' side: hypothetical protein

 Score = 26.3 bits (13),  Expect =   291
 Identities = 13/13 (100%), Gaps = 0/13 (0%)
 Strand=Plus/Minus

Query  9        CGGAACTGACAAT  21
                |||||||||||||
Sbjct  6015329  CGGAACTGACAAT  6015317


>ref|NW_001838326.2| Homo sapiens chromosome 16 genomic contig, alternate assembly 
(based on HuRef), whole genome shotgun sequence
Length=1127328

 Features flanking this part of subject sequence:
   294231 bp at 5' side: similar to TRIMCyp

 Score = 26.3 bits (13),  Expect =   291
 Identities = 13/13 (100%), Gaps = 0/13 (0%)
 Strand=Plus/Minus

Query  9       CGGAACTGACAAT  21
               |||||||||||||
Sbjct  448583  CGGAACTGACAAT  448571


>ref|NW_001838289.1| Homo sapiens chromosome 16 genomic contig, alternate assembly 
(based on HuRef), whole genome shotgun sequence
Length=4552159

 Features in this part of subject sequence:
   TOX high mobility group box family member 3 isoform 1

 Score = 26.3 bits (13),  Expect =   291
 Identities = 16/17 (94%), Gaps = 0/17 (0%)
 Strand=Plus/Plus

Query  5        TCATCGGAACTGACAAT  21
                ||||| |||||||||||
Sbjct  1222167  TCATCTGAACTGACAAT  1222183


>ref|NW_001837985.1| Homo sapiens chromosome 10 genomic contig, alternate assembly 
(based on HuRef), whole genome shotgun sequence
Length=2691312

 Features flanking this part of subject sequence:
   309985 bp at 5' side: dickkopf homolog 1 precursor
   142099 bp at 3' side: soluble mannose-binding lectin precursor

 Score = 26.3 bits (13),  Expect =   291
 Identities = 13/13 (100%), Gaps = 0/13 (0%)
 Strand=Plus/Plus

Query  9        CGGAACTGACAAT  21
                |||||||||||||
Sbjct  2480933  CGGAACTGACAAT  2480945


>ref|NW_001837930.2| Homo sapiens chromosome 10 genomic contig, alternate assembly 
(based on HuRef), whole genome shotgun sequence
Length=5343598

 Features flanking this part of subject sequence:
   57921 bp at 5' side: urocortin 3 preproprotein preproprotein
   85373 bp at 3' side: aldo-keto reductase family 1, member C4

 Score = 26.3 bits (13),  Expect =   291
 Identities = 13/13 (100%), Gaps = 0/13 (0%)
 Strand=Plus/Minus

Query  2      AGCTCATCGGAAC  14
              |||||||||||||
Sbjct  62371  AGCTCATCGGAAC  62359


>ref|NW_001839236.2| Homo sapiens chromosome 9 genomic contig, alternate assembly 
(based on HuRef), whole genome shotgun sequence
Length=20013418

 Features flanking this part of subject sequence:
   47254 bp at 5' side: zinc finger protein 618
   324564 bp at 3' side: regulator of G-protein signalling 3 isoform 6

 Score = 26.3 bits (13),  Expect =   291
 Identities = 13/13 (100%), Gaps = 0/13 (0%)
 Strand=Plus/Plus

Query  3        GCTCATCGGAACT  15
                |||||||||||||
Sbjct  3089293  GCTCATCGGAACT  3089305


 Features in this part of subject sequence:
   alpha-1,3-mannosyltransferase ALG2

 Score = 26.3 bits (13),  Expect =   291
 Identities = 13/13 (100%), Gaps = 0/13 (0%)
 Strand=Plus/Plus

Query  7         ATCGGAACTGACA  19
                 |||||||||||||
Sbjct  17797369  ATCGGAACTGACA  17797381


>ref|NW_001839228.1| Homo sapiens chromosome 9 genomic contig, alternate assembly 
(based on HuRef), whole genome shotgun sequence
Length=1826284

 Features flanking this part of subject sequence:
   216558 bp at 3' side: Di-Ras2

 Score = 26.3 bits (13),  Expect =   291
 Identities = 13/13 (100%), Gaps = 0/13 (0%)
 Strand=Plus/Plus

Query  4       CTCATCGGAACTG  16
               |||||||||||||
Sbjct  513322  CTCATCGGAACTG  513334


>ref|NW_001839149.2| Homo sapiens chromosome 9 genomic contig, alternate assembly 
(based on HuRef), whole genome shotgun sequence
Length=35741120

 Features in this part of subject sequence:
   GLIS family zinc finger 3 isoform a
   GLIS family zinc finger 3 isoform b

 Score = 26.3 bits (13),  Expect =   291
 Identities = 16/17 (94%), Gaps = 0/17 (0%)
 Strand=Plus/Plus

Query  5         TCATCGGAACTGACAAT  21
                 ||||| |||||||||||
Sbjct  31935695  TCATCTGAACTGACAAT  31935711


>ref|NW_001839138.2| Homo sapiens chromosome 8 genomic contig, alternate assembly 
(based on HuRef), whole genome shotgun sequence
Length=3560732

 Features in this part of subject sequence:
   EFR3 homolog A

 Score = 26.3 bits (13),  Expect =   291
 Identities = 13/13 (100%), Gaps = 0/13 (0%)
 Strand=Plus/Plus

Query  9        CGGAACTGACAAT  21
                |||||||||||||
Sbjct  2472723  CGGAACTGACAAT  2472735


>ref|NW_001838990.2| Homo sapiens chromosome 6 genomic contig, alternate assembly 
(based on HuRef), whole genome shotgun sequence
Length=51215202

 Features flanking this part of subject sequence:
   1089718 bp at 5' side: AT rich interactive domain 1B (SWI1-like) isoform 2
   233899 bp at 3' side: NADPH oxidase 3

 Score = 26.3 bits (13),  Expect =   291
 Identities = 13/13 (100%), Gaps = 0/13 (0%)
 Strand=Plus/Plus

Query  5        TCATCGGAACTGA  17
                |||||||||||||
Sbjct  1549709  TCATCGGAACTGA  1549721


 Features in this part of subject sequence:
   required for meiotic nuclear division 1 homolog

 Score = 26.3 bits (13),  Expect =   291
 Identities = 13/13 (100%), Gaps = 0/13 (0%)
 Strand=Plus/Minus

Query  2        AGCTCATCGGAAC  14
                |||||||||||||
Sbjct  5828444  AGCTCATCGGAAC  5828432


 Features in this part of subject sequence:
   sine oculis binding protein homolog

 Score = 26.3 bits (13),  Expect =   291
 Identities = 13/13 (100%), Gaps = 0/13 (0%)
 Strand=Plus/Minus

Query  4         CTCATCGGAACTG  16
                 |||||||||||||
Sbjct  49691375  CTCATCGGAACTG  49691363


  Database: human build 37 genome database (reference GRCh37 assembly only); Human
build 37 HuRef alternate assembly genomic scaffolds; human build 37
version 1 RNA database
    Posted date:  Jul 6, 2009  12:26 PM
  Number of letters in database: 1,565,321,709
  Number of sequences in database:  47,542

Lambda     K      H
    1.37    0.711     1.31 
Gapped
Lambda     K      H
    1.37    0.711     1.31 
Matrix: blastn matrix:1 -3
Gap Penalties: Existence: 5, Extension: 2
Number of Sequences: 47542
Number of Hits to DB: 1996364
Number of extensions: 21
Number of successful extensions: 21
Number of sequences better than 1000: 16
Number of HSP's better than 1000 without gapping: 0
Number of HSP's gapped: 21
Number of HSP's successfully gapped: 21
Length of query: 21
Length of database: 5860289005
Length adjustment: 17
Effective length of query: 4
Effective length of database: 5859480791
Effective search space: 23437923164
Effective search space used: 23437923164
A: 0
X1: 11 (21.8 bits)
X2: 15 (29.7 bits)
X3: 50 (99.1 bits)
S1: 13 (26.3 bits)
S2: 13 (26.3 bits)


BLASTN 2.2.24+
Reference: Stephen F. Altschul, Thomas L. Madden, Alejandro
A. Schaffer, Jinghui Zhang, Zheng Zhang, Webb Miller, and
David J. Lipman (1997), "Gapped BLAST and PSI-BLAST: a new
generation of protein database search programs", Nucleic
Acids Res. 25:3389-3402.


RID: 6ZZT6P2H01S: 1321-1339 PRE


Database: human build 37 genome database (reference GRCh37 assembly
only); Human build 37 HuRef alternate assembly genomic scaffolds;
human build 37 version 1 RNA database
           47,542 sequences; 5,860,289,005 total letters
Query=  
Length=19


                                                                   Score     E
Sequences producing significant alignments:                       (Bits)  Value

ref|NT_024524.14|  Homo sapiens chromosome 13 genomic contig, ...  32.2    2.4  *** indicated in Table 1
ref|NT_009714.17|  Homo sapiens chromosome 12 genomic contig, ...  32.2    2.4  
ref|NW_001838083.1|  Homo sapiens chromosome 13 genomic contig...  32.2    2.4  
ref|NW_001838052.1|  Homo sapiens chromosome 12 genomic contig...  32.2    2.4  
ref|NT_011651.17|  Homo sapiens chromosome X genomic contig, G...  30.2    9.3  
ref|NT_011387.8|  Homo sapiens chromosome 20 genomic contig, G...  30.2    9.3  
ref|NT_010783.15|  Homo sapiens chromosome 17 genomic contig, ...  30.2    9.3  
ref|NT_006316.16|  Homo sapiens chromosome 4 genomic contig, G...  30.2    9.3  
ref|NW_001842376.2|  Homo sapiens chromosome X genomic contig,...  30.2    9.3  
ref|NW_001838652.1|  Homo sapiens chromosome 20 genomic contig...  30.2    9.3  
ref|NW_001838448.1|  Homo sapiens chromosome 17 genomic contig...  30.2    9.3  
ref|NW_001838900.1|  Homo sapiens chromosome 4 genomic contig,...  30.2    9.3  
ref|NM_004615.3|  Homo sapiens tetraspanin 7 (TSPAN7), mRNA        28.2       37 *** indicated in Table 1
ref|NR_002940.1|  Homo sapiens leucine rich repeat containing ...  28.2       37
ref|NR_003324.1|  Homo sapiens small nucleolar RNA, C/D box 11...  28.2       37
ref|NR_003323.1|  Homo sapiens small nucleolar RNA, C/D box 11...  28.2       37
ref|NR_003321.1|  Homo sapiens small nucleolar RNA, C/D box 11...  28.2       37
ref|NR_003318.1|  Homo sapiens small nucleolar RNA, C/D box 11...  28.2       37
ref|NR_003317.1|  Homo sapiens small nucleolar RNA, C/D box 11...  28.2       37
ref|NR_003316.1|  Homo sapiens small nucleolar RNA, C/D box 11...  28.2       37
ref|NT_079573.4|  Homo sapiens chromosome X genomic contig, GR...  28.2       37
ref|NT_011512.11|  Homo sapiens chromosome 21 genomic contig, ...  28.2       37
ref|NT_010799.15|  Homo sapiens chromosome 17 genomic contig, ...  28.2       37
ref|NT_010274.17|  Homo sapiens chromosome 15 genomic contig, ...  28.2       37
ref|NT_026446.14|  Homo sapiens chromosome 15 genomic contig, ...  28.2       37
ref|NT_030059.13|  Homo sapiens chromosome 10 genomic contig, ...  28.2       37
ref|NT_006576.16|  Homo sapiens chromosome 5 genomic contig, G...  28.2       37
ref|NT_016354.19|  Homo sapiens chromosome 4 genomic contig, G...  28.2       37
ref|NT_005403.17|  Homo sapiens chromosome 2 genomic contig, G...  28.2       37
ref|NW_001842361.2|  Homo sapiens chromosome X genomic contig,...  28.2       37
ref|NW_001838706.1|  Homo sapiens chromosome 21 genomic contig...  28.2       37
ref|NW_001838453.1|  Homo sapiens chromosome 17 genomic contig...  28.2       37
ref|NW_001838439.2|  Homo sapiens chromosome 17 genomic contig...  28.2       37
ref|NW_001838430.2|  Homo sapiens chromosome 17 genomic contig...  28.2       37
ref|NW_001838222.1|  Homo sapiens chromosome 15 genomic contig...  28.2       37
ref|NW_001838194.1|  Homo sapiens chromosome 15 genomic contig...  28.2       37
ref|NW_001837986.1|  Homo sapiens chromosome 10 genomic contig...  28.2       37
ref|NW_001838988.2|  Homo sapiens chromosome 6 genomic contig,...  28.2       37
ref|NW_001838927.1|  Homo sapiens chromosome 5 genomic contig,...  28.2       37
ref|NW_001838926.1|  Homo sapiens chromosome 5 genomic contig,...  28.2       37
ref|NW_001838921.1|  Homo sapiens chromosome 4 genomic contig,...  28.2       37
ref|NW_001838920.1|  Homo sapiens chromosome 4 genomic contig,...  28.2       37
ref|NW_001838863.1|  Homo sapiens chromosome 2 genomic contig,...  28.2       37
ref|NM_015137.3|  Homo sapiens EFR3 homolog A (S. cerevisiae) ...  26.3      145
ref|NM_022496.3|  Homo sapiens ARP6 actin-related protein 6 ho...  26.3      145
ref|NT_025028.14|  Homo sapiens chromosome 18 genomic contig, ...  26.3      145
ref|NT_010966.14|  Homo sapiens chromosome 18 genomic contig, ...  26.3      145
ref|NT_167190.1|  Homo sapiens chromosome 11 genomic contig, G...  26.3      145
ref|NT_008470.19|  Homo sapiens chromosome 9 genomic contig, G...  26.3      145
ref|NT_008413.18|  Homo sapiens chromosome 9 genomic contig, G...  26.3      145
ref|NT_008046.16|  Homo sapiens chromosome 8 genomic contig, G...  26.3      145
ref|NT_167187.1|  Homo sapiens chromosome 8 genomic contig, GR...  26.3      145
ref|NT_033968.6|  Homo sapiens chromosome 7 genomic contig, GR...  26.3      145
ref|NT_025741.15|  Homo sapiens chromosome 6 genomic contig, G...  26.3      145
ref|NT_007299.13|  Homo sapiens chromosome 6 genomic contig, G...  26.3      145
ref|NT_034772.6|  Homo sapiens chromosome 5 genomic contig, GR...  26.3      145
ref|NT_022778.16|  Homo sapiens chromosome 4 genomic contig, G...  26.3      145
ref|NT_005612.16|  Homo sapiens chromosome 3 genomic contig, G...  26.3      145
ref|NT_022459.15|  Homo sapiens chromosome 3 genomic contig, G...  26.3      145
ref|NT_005120.16|  Homo sapiens chromosome 2 genomic contig, G...  26.3      145
ref|NT_022135.16|  Homo sapiens chromosome 2 genomic contig, G...  26.3      145
ref|NT_167186.1|  Homo sapiens chromosome 1 genomic contig, GR...  26.3      145
ref|NT_032977.9|  Homo sapiens chromosome 1 genomic contig, GR...  26.3      145
ref|NW_001838470.1|  Homo sapiens chromosome 18 genomic contig...  26.3      145
ref|NW_001838467.2|  Homo sapiens chromosome 18 genomic contig...  26.3      145
ref|NW_001838328.2|  Homo sapiens chromosome 16 genomic contig...  26.3      145
ref|NW_001838326.2|  Homo sapiens chromosome 16 genomic contig...  26.3      145
ref|NW_001838289.1|  Homo sapiens chromosome 16 genomic contig...  26.3      145
ref|NW_001838401.1|  Homo sapiens chromosome 16 genomic contig...  26.3      145
ref|NW_001838219.1|  Homo sapiens chromosome 15 genomic contig...  26.3      145
ref|NW_001838218.2|  Homo sapiens chromosome 15 genomic contig...  26.3      145
ref|NW_001838084.2|  Homo sapiens chromosome 13 genomic contig...  26.3      145
ref|NW_001838061.2|  Homo sapiens chromosome 12 genomic contig...  26.3      145
ref|NW_001838028.2|  Homo sapiens chromosome 11 genomic contig...  26.3      145
ref|NW_001838025.2|  Homo sapiens chromosome 11 genomic contig...  26.3      145
ref|NW_001837985.1|  Homo sapiens chromosome 10 genomic contig...  26.3      145
ref|NW_001839236.2|  Homo sapiens chromosome 9 genomic contig,...  26.3      145
ref|NW_001839228.1|  Homo sapiens chromosome 9 genomic contig,...  26.3      145
ref|NW_001839149.2|  Homo sapiens chromosome 9 genomic contig,...  26.3      145
ref|NW_001839138.2|  Homo sapiens chromosome 8 genomic contig,...  26.3      145
ref|NW_001839126.2|  Homo sapiens chromosome 8 genomic contig,...  26.3      145
ref|NW_001839017.1|  Homo sapiens chromosome 7 genomic contig,...  26.3      145
ref|NW_001838990.2|  Homo sapiens chromosome 6 genomic contig,...  26.3      145
ref|NW_001838987.1|  Homo sapiens chromosome 6 genomic contig,...  26.3      145
ref|NW_001838952.2|  Homo sapiens chromosome 5 genomic contig,...  26.3      145
ref|NW_001838914.1|  Homo sapiens chromosome 4 genomic contig,...  26.3      145
ref|NW_001838882.2|  Homo sapiens chromosome 3 genomic contig,...  26.3      145
ref|NW_001838878.1|  Homo sapiens chromosome 3 genomic contig,...  26.3      145
ref|NW_001838870.1|  Homo sapiens chromosome 2 genomic contig,...  26.3      145
ref|NW_001838866.2|  Homo sapiens chromosome 2 genomic contig,...  26.3      145
ref|NW_001838860.1|  Homo sapiens chromosome 2 genomic contig,...  26.3      145
ref|NW_001838849.2|  Homo sapiens chromosome 2 genomic contig,...  26.3      145
ref|NW_001838537.2|  Homo sapiens chromosome 1 genomic contig,...  26.3      145
ref|NW_001838577.2|  Homo sapiens chromosome 1 genomic contig,...  26.3      145
ref|NT_167247.1|  Homo sapiens chromosome 6 genomic contig, GR...  24.3      575
ref|NT_167246.1|  Homo sapiens chromosome 6 genomic contig, GR...  24.3      575
ref|NW_001842397.1|  Homo sapiens chromosome X genomic contig,...  24.3      575

ALIGNMENTS
>ref|NT_024524.14| Homo sapiens chromosome 13 genomic contig, GRCh37 reference primary 
assembly
Length=67740324

 Features flanking this part of subject sequence:
   1045810 bp at 5' side: slit and trk like 1 protein
   866651 bp at 3' side: slit and trk like 6

 Score = 32.2 bits (16),  Expect = 2.4
 Identities = 16/16 (100%), Gaps = 0/16 (0%)
 Strand=Plus/Plus

Query  3         TCATCGGAACTGACAA  18
                 ||||||||||||||||
Sbjct  66481452  TCATCGGAACTGACAA  66481467


 Features flanking this part of subject sequence:
   95487 bp at 5' side: G protein-coupled receptor 12
   213958 bp at 3' side: ubiquitin-specific protease 12-like 1

 Score = 24.3 bits (12),  Expect =   575
 Identities = 12/12 (100%), Gaps = 0/12 (0%)
 Strand=Plus/Minus

Query  8        GGAACTGACAAT  19
                ||||||||||||
Sbjct  8409462  GGAACTGACAAT  8409451


 Features in this part of subject sequence:
   ubiquitin-specific protease 12-like 1

 Score = 24.3 bits (12),  Expect =   575
 Identities = 12/12 (100%), Gaps = 0/12 (0%)
 Strand=Plus/Plus

Query  8        GGAACTGACAAT  19
                ||||||||||||
Sbjct  8719516  GGAACTGACAAT  8719527


 Features flanking this part of subject sequence:
   164108 bp at 5' side: katanin p60 subunit A-like 1
   13461 bp at 3' side: high-mobility group box 1

 Score = 24.3 bits (12),  Expect =   575
 Identities = 12/12 (100%), Gaps = 0/12 (0%)
 Strand=Plus/Plus

Query  8         GGAACTGACAAT  19
                 ||||||||||||
Sbjct  12002022  GGAACTGACAAT  12002033


 Features flanking this part of subject sequence:
   282027 bp at 5' side: transient receptor potential cation channel, subfamily C,...
   284549 bp at 3' side: ubiquitin-fold modifier 1

 Score = 24.3 bits (12),  Expect =   575
 Identities = 12/12 (100%), Gaps = 0/12 (0%)
 Strand=Plus/Minus

Query  1         GCTCATCGGAAC  12
                 ||||||||||||
Sbjct  19619508  GCTCATCGGAAC  19619497


 Features flanking this part of subject sequence:
   1235423 bp at 5' side: hypothetical protein XP_002343282
   1464555 bp at 3' side: proline rich 20

 Score = 24.3 bits (12),  Expect =   575
 Identities = 12/12 (100%), Gaps = 0/12 (0%)
 Strand=Plus/Plus

Query  6         TCGGAACTGACA  17
                 ||||||||||||
Sbjct  37230873  TCGGAACTGACA  37230884


 Features flanking this part of subject sequence:
   867687 bp at 5' side: hypothetical protein
   1689766 bp at 3' side: protocadherin 9 isoform 1 precursor

 Score = 24.3 bits (12),  Expect =   575
 Identities = 12/12 (100%), Gaps = 0/12 (0%)
 Strand=Plus/Minus

Query  8         GGAACTGACAAT  19
                 ||||||||||||
Sbjct  46169021  GGAACTGACAAT  46169010


 Features in this part of subject sequence:
   protocadherin 9 isoform 1 precursor
   protocadherin 9 isoform 2 precursor

 Score = 24.3 bits (12),  Expect =   575
 Identities = 12/12 (100%), Gaps = 0/12 (0%)
 Strand=Plus/Plus

Query  3         TCATCGGAACTG  14
                 ||||||||||||
Sbjct  48037272  TCATCGGAACTG  48037283


 Features flanking this part of subject sequence:
   529206 bp at 5' side: LIM domain only 7 isoform 2
   89529 bp at 3' side: hypothetical protein

 Score = 24.3 bits (12),  Expect =   575
 Identities = 12/12 (100%), Gaps = 0/12 (0%)
 Strand=Plus/Minus

Query  8         GGAACTGACAAT  19
                 ||||||||||||
Sbjct  57941366  GGAACTGACAAT  57941355


>ref|NT_009714.17| Homo sapiens chromosome 12 genomic contig, GRCh37 reference primary 
assembly
Length=27616818

 Features in this part of subject sequence:
   branched chain aminotransferase 1, cytosolic

 Score = 32.2 bits (16),  Expect = 2.4
 Identities = 16/16 (100%), Gaps = 0/16 (0%)
 Strand=Plus/Minus

Query  3         TCATCGGAACTGACAA  18
                 ||||||||||||||||
Sbjct  17823819  TCATCGGAACTGACAA  17823804


 Features flanking this part of subject sequence:
   803665 bp at 5' side: similar to S-phase kinase-associated protein 1A (p19A)
   287531 bp at 3' side: RERG/RAS-like

 Score = 24.3 bits (12),  Expect =   575
 Identities = 12/12 (100%), Gaps = 0/12 (0%)
 Strand=Plus/Minus

Query  1         GCTCATCGGAAC  12
                 ||||||||||||
Sbjct  10706718  GCTCATCGGAAC  10706707


 Features in this part of subject sequence:
   L-lactate dehydrogenase B

 Score = 24.3 bits (12),  Expect =   575
 Identities = 12/12 (100%), Gaps = 0/12 (0%)
 Strand=Plus/Minus

Query  8         GGAACTGACAAT  19
                 ||||||||||||
Sbjct  14551466  GGAACTGACAAT  14551455


 Features in this part of subject sequence:
   SRY (sex determining region Y)-box 5 isoform a
   SRY (sex determining region Y)-box 5 isoform b

 Score = 24.3 bits (12),  Expect =   575
 Identities = 12/12 (100%), Gaps = 0/12 (0%)
 Strand=Plus/Minus

Query  8         GGAACTGACAAT  19
                 ||||||||||||
Sbjct  16764582  GGAACTGACAAT  16764571


 Features flanking this part of subject sequence:
   246215 bp at 5' side: intermediate filament tail domain containing 1 isoform 3
   160566 bp at 3' side: Ras association (RalGDS/AF-6) domain family (N-terminal) ...

 Score = 24.3 bits (12),  Expect =   575
 Identities = 12/12 (100%), Gaps = 0/12 (0%)
 Strand=Plus/Plus

Query  8         GGAACTGACAAT  19
                 ||||||||||||
Sbjct  18807824  GGAACTGACAAT  18807835


 Features flanking this part of subject sequence:
   5386 bp at 5' side: serine/threonine kinase 38 like
   5221 bp at 3' side: aryl hydrocarbon receptor nuclear translocator-like 2

 Score = 24.3 bits (12),  Expect =   575
 Identities = 12/12 (100%), Gaps = 0/12 (0%)
 Strand=Plus/Plus

Query  4         CATCGGAACTGA  15
                 ||||||||||||
Sbjct  20240898  CATCGGAACTGA  20240909


 Features in this part of subject sequence:
   GGA binding partner

 Score = 24.3 bits (12),  Expect =   575
 Identities = 12/12 (100%), Gaps = 0/12 (0%)
 Strand=Plus/Plus

Query  8         GGAACTGACAAT  19
                 ||||||||||||
Sbjct  21444935  GGAACTGACAAT  21444946


>ref|NW_001838083.1| Homo sapiens chromosome 13 genomic contig, alternate assembly 
(based on HuRef), whole genome shotgun sequence
Length=1498116

 Features flanking this part of subject sequence:
   868847 bp at 3' side: slit and trk like 6

 Score = 32.2 bits (16),  Expect = 2.4
 Identities = 16/16 (100%), Gaps = 0/16 (0%)
 Strand=Plus/Plus

Query  3       TCATCGGAACTGACAA  18
               ||||||||||||||||
Sbjct  219619  TCATCGGAACTGACAA  219634


>ref|NW_001838052.1| Homo sapiens chromosome 12 genomic contig, alternate assembly 
(based on HuRef), whole genome shotgun sequence
Length=21675488

 Features in this part of subject sequence:
   branched chain aminotransferase 1, cytosolic

 Score = 32.2 bits (16),  Expect = 2.4
 Identities = 16/16 (100%), Gaps = 0/16 (0%)
 Strand=Plus/Minus

Query  3         TCATCGGAACTGACAA  18
                 ||||||||||||||||
Sbjct  15473012  TCATCGGAACTGACAA  15472997


 Features flanking this part of subject sequence:
   846176 bp at 5' side: similar to S-phase kinase-associated protein 1A (p19A)
   245020 bp at 3' side: RERG/RAS-like

 Score = 24.3 bits (12),  Expect =   575
 Identities = 12/12 (100%), Gaps = 0/12 (0%)
 Strand=Plus/Plus

Query  1        GCTCATCGGAAC  12
                ||||||||||||
Sbjct  8397305  GCTCATCGGAAC  8397316


 Features in this part of subject sequence:
   L-lactate dehydrogenase B

 Score = 24.3 bits (12),  Expect =   575
 Identities = 12/12 (100%), Gaps = 0/12 (0%)
 Strand=Plus/Minus

Query  8         GGAACTGACAAT  19
                 ||||||||||||
Sbjct  12204420  GGAACTGACAAT  12204409


 Features in this part of subject sequence:
   SRY (sex determining region Y)-box 5 isoform a
   SRY (sex determining region Y)-box 5 isoform b

 Score = 24.3 bits (12),  Expect =   575
 Identities = 12/12 (100%), Gaps = 0/12 (0%)
 Strand=Plus/Minus

Query  8         GGAACTGACAAT  19
                 ||||||||||||
Sbjct  14412621  GGAACTGACAAT  14412610


 Features flanking this part of subject sequence:
   246322 bp at 5' side: intermediate filament tail domain containing 1 isoform 3
   159988 bp at 3' side: Ras association (RalGDS/AF-6) domain family (N-terminal) ...

 Score = 24.3 bits (12),  Expect =   575
 Identities = 12/12 (100%), Gaps = 0/12 (0%)
 Strand=Plus/Plus

Query  8         GGAACTGACAAT  19
                 ||||||||||||
Sbjct  16458023  GGAACTGACAAT  16458034


 Features flanking this part of subject sequence:
   5387 bp at 5' side: serine/threonine kinase 38 like
   5254 bp at 3' side: aryl hydrocarbon receptor nuclear translocator-like 2

 Score = 24.3 bits (12),  Expect =   575
 Identities = 12/12 (100%), Gaps = 0/12 (0%)
 Strand=Plus/Plus

Query  4         CATCGGAACTGA  15
                 ||||||||||||
Sbjct  17889357  CATCGGAACTGA  17889368


 Features in this part of subject sequence:
   GGA binding partner

 Score = 24.3 bits (12),  Expect =   575
 Identities = 12/12 (100%), Gaps = 0/12 (0%)
 Strand=Plus/Plus

Query  8         GGAACTGACAAT  19
                 ||||||||||||
Sbjct  19093701  GGAACTGACAAT  19093712


>ref|NT_011651.17| Homo sapiens chromosome X genomic contig, GRCh37 reference primary 
assembly
Length=36813976

 Features flanking this part of subject sequence:
   37457 bp at 5' side: fibroblast growth factor 16
   14345 bp at 3' side: transcriptional regulator ATRX isoform 2

 Score = 30.2 bits (15),  Expect = 9.3
 Identities = 15/15 (100%), Gaps = 0/15 (0%)
 Strand=Plus/Plus

Query  2      CTCATCGGAACTGAC  16
              |||||||||||||||
Sbjct  45778  CTCATCGGAACTGAC  45792


 Features flanking this part of subject sequence:
   110681 bp at 5' side: hypothetical protein XP_002343874
   390549 bp at 3' side: apolipoprotein O-like

 Score = 24.3 bits (12),  Expect =   575
 Identities = 12/12 (100%), Gaps = 0/12 (0%)
 Strand=Plus/Minus

Query  8        GGAACTGACAAT  19
                ||||||||||||
Sbjct  7164678  GGAACTGACAAT  7164667


 Features flanking this part of subject sequence:
   79860 bp at 5' side: dachshund 2 isoform c
   605868 bp at 3' side: kelch-like 4 isoform 2

 Score = 24.3 bits (12),  Expect =   575
 Identities = 12/12 (100%), Gaps = 0/12 (0%)
 Strand=Plus/Plus

Query  8        GGAACTGACAAT  19
                ||||||||||||
Sbjct  9463326  GGAACTGACAAT  9463337


 Features flanking this part of subject sequence:
   54127 bp at 5' side: kelch-like 4 isoform 1
   1032744 bp at 3' side: CPX chromosome region, candidate 1

 Score = 24.3 bits (12),  Expect =   575
 Identities = 12/12 (100%), Gaps = 0/12 (0%)
 Strand=Plus/Plus

Query  8         GGAACTGACAAT  19
                 ||||||||||||
Sbjct  10271969  GGAACTGACAAT  10271980


 Features flanking this part of subject sequence:
   1068433 bp at 5' side: kelch-like 4 isoform 1
   18438 bp at 3' side: CPX chromosome region, candidate 1

 Score = 24.3 bits (12),  Expect =   575
 Identities = 12/12 (100%), Gaps = 0/12 (0%)
 Strand=Plus/Minus

Query  6         TCGGAACTGACA  17
                 ||||||||||||
Sbjct  11286286  TCGGAACTGACA  11286275


 Features in this part of subject sequence:
   ADP-ribosylation factor-like 13

 Score = 24.3 bits (12),  Expect =   575
 Identities = 12/12 (100%), Gaps = 0/12 (0%)
 Strand=Plus/Minus

Query  5         ATCGGAACTGAC  16
                 ||||||||||||
Sbjct  23525999  ATCGGAACTGAC  23525988


 Features in this part of subject sequence:
   ADP-ribosylation factor-like 13

 Score = 24.3 bits (12),  Expect =   575
 Identities = 12/12 (100%), Gaps = 0/12 (0%)
 Strand=Plus/Plus

Query  5         ATCGGAACTGAC  16
                 ||||||||||||
Sbjct  23536995  ATCGGAACTGAC  23537006


 Features in this part of subject sequence:
   hypothetical protein LOC139212

 Score = 24.3 bits (12),  Expect =   575
 Identities = 12/12 (100%), Gaps = 0/12 (0%)
 Strand=Plus/Minus

Query  8         GGAACTGACAAT  19
                 ||||||||||||
Sbjct  29767142  GGAACTGACAAT  29767131


 Features flanking this part of subject sequence:
   1294028 bp at 5' side: angiomotin isoform 2

 Score = 24.3 bits (12),  Expect =   575
 Identities = 12/12 (100%), Gaps = 0/12 (0%)
 Strand=Plus/Plus

Query  5         ATCGGAACTGAC  16
                 ||||||||||||
Sbjct  36649086  ATCGGAACTGAC  36649097


>ref|NT_011387.8| Homo sapiens chromosome 20 genomic contig, GRCh37 reference primary 
assembly
Length=26259569

 Features in this part of subject sequence:
   phosphoinositide-specific phospholipase C beta 1 isoform a
   phosphoinositide-specific phospholipase C beta 1 isoform b

 Score = 30.2 bits (15),  Expect = 9.3
 Identities = 15/15 (100%), Gaps = 0/15 (0%)
 Strand=Plus/Minus

Query  2        CTCATCGGAACTGAC  16
                |||||||||||||||
Sbjct  8306506  CTCATCGGAACTGAC  8306492


 Features in this part of subject sequence:
   signal-regulatory protein beta 1 isoform 2 precursor
   signal-regulatory protein beta 1 isoform 1 precursor

 Score = 24.3 bits (12),  Expect =   575
 Identities = 12/12 (100%), Gaps = 0/12 (0%)
 Strand=Plus/Minus

Query  8        GGAACTGACAAT  19
                ||||||||||||
Sbjct  1531714  GGAACTGACAAT  1531703


 Features flanking this part of subject sequence:
   176573 bp at 5' side: ankyrin repeat domain protein 5
   43248 bp at 3' side: synaptosomal-associated protein 25 isoform SNAP25A

 Score = 24.3 bits (12),  Expect =   575
 Identities = 12/12 (100%), Gaps = 0/12 (0%)
 Strand=Plus/Plus

Query  8         GGAACTGACAAT  19
                 ||||||||||||
Sbjct  10152881  GGAACTGACAAT  10152892


 Features flanking this part of subject sequence:
   81073 bp at 5' side: jagged 1 precursor
   1163662 bp at 3' side: BTB/POZ domain containing protein 3 isoform a

 Score = 24.3 bits (12),  Expect =   575
 Identities = 12/12 (100%), Gaps = 0/12 (0%)
 Strand=Plus/Plus

Query  7         CGGAACTGACAA  18
                 ||||||||||||
Sbjct  10675251  CGGAACTGACAA  10675262


 Features flanking this part of subject sequence:
   49411 bp at 5' side: taspase 1 precursor
   35374 bp at 3' side: ABT1-associated protein

 Score = 24.3 bits (12),  Expect =   575
 Identities = 12/12 (100%), Gaps = 0/12 (0%)
 Strand=Plus/Minus

Query  8         GGAACTGACAAT  19
                 ||||||||||||
Sbjct  13600147  GGAACTGACAAT  13600136


 Features flanking this part of subject sequence:
   3450 bp at 5' side: hypothetical protein LOC26074
   544 bp at 3' side: hypothetical protein

 Score = 24.3 bits (12),  Expect =   575
 Identities = 12/12 (100%), Gaps = 0/12 (0%)
 Strand=Plus/Minus

Query  7         CGGAACTGACAA  18
                 ||||||||||||
Sbjct  20284515  CGGAACTGACAA  20284504


 Features flanking this part of subject sequence:
   28600 bp at 5' side: NK2 transcription factor related, locus 2
   163429 bp at 3' side: paired box 1

 Score = 24.3 bits (12),  Expect =   575
 Identities = 15/16 (93%), Gaps = 0/16 (0%)
 Strand=Plus/Plus

Query  3         TCATCGGAACTGACAA  18
                 ||||| ||||||||||
Sbjct  21462907  TCATCAGAACTGACAA  21462922


 Features flanking this part of subject sequence:
   31234 bp at 5' side: cystatin SN precursor
   41909 bp at 3' side: cystatin SA precursor

 Score = 24.3 bits (12),  Expect =   575
 Identities = 12/12 (100%), Gaps = 0/12 (0%)
 Strand=Plus/Plus

Query  8         GGAACTGACAAT  19
                 ||||||||||||
Sbjct  23702737  GGAACTGACAAT  23702748


>ref|NT_010783.15| Homo sapiens chromosome 17 genomic contig, GRCh37 reference primary 
assembly
Length=44983201

 Features in this part of subject sequence:
   sperm associated antigen 9 isoform 3
   sperm associated antigen 9 isoform 1

 Score = 30.2 bits (15),  Expect = 9.3
 Identities = 18/19 (94%), Gaps = 0/19 (0%)
 Strand=Plus/Minus

Query  1         GCTCATCGGAACTGACAAT  19
                 |||||| ||||||||||||
Sbjct  14397543  GCTCATGGGAACTGACAAT  14397525


 Features flanking this part of subject sequence:
   5832 bp at 5' side: similar to Apoptosis-related protein 2
   40608 bp at 3' side: hypothetical protein XP_002343606

 Score = 28.2 bits (14),  Expect =    37
 Identities = 14/14 (100%), Gaps = 0/14 (0%)
 Strand=Plus/Plus

Query  2        CTCATCGGAACTGA  15
                ||||||||||||||
Sbjct  8858620  CTCATCGGAACTGA  8858633


 Features flanking this part of subject sequence:
   102279 bp at 5' side: hypothetical protein XP_002343618
   997 bp at 3' side: leucine rich repeat containing 37, member A3

 Score = 28.2 bits (14),  Expect =    37
 Identities = 14/14 (100%), Gaps = 0/14 (0%)
 Strand=Plus/Plus

Query  2         CTCATCGGAACTGA  15
                 ||||||||||||||
Sbjct  28123859  CTCATCGGAACTGA  28123872


 Features flanking this part of subject sequence:
   295281 bp at 5' side: hypothetical protein XP_002343574
   1369481 bp at 3' side: kinesin family member 2B

 Score = 24.3 bits (12),  Expect =   575
 Identities = 12/12 (100%), Gaps = 0/12 (0%)
 Strand=Plus/Minus

Query  8         GGAACTGACAAT  19
                 ||||||||||||
Sbjct  15805066  GGAACTGACAAT  15805055


 Features in this part of subject sequence:
   breast carcinoma amplified sequence 3 isoform 1
   breast carcinoma amplified sequence 3 isoform 2

 Score = 24.3 bits (12),  Expect =   575
 Identities = 12/12 (100%), Gaps = 0/12 (0%)
 Strand=Plus/Plus

Query  5         ATCGGAACTGAC  16
                 ||||||||||||
Sbjct  24742525  ATCGGAACTGAC  24742536


 Features flanking this part of subject sequence:
   77605 bp at 5' side: ATP-binding cassette, sub-family A , member 5
   22950 bp at 3' side: mitogen-activated protein kinase kinase 6

 Score = 24.3 bits (12),  Expect =   575
 Identities = 15/16 (93%), Gaps = 0/16 (0%)
 Strand=Plus/Minus

Query  4         CATCGGAACTGACAAT  19
                 ||||||||| ||||||
Sbjct  32662328  CATCGGAACAGACAAT  32662313


 Features flanking this part of subject sequence:
   1156679 bp at 5' side: hypothetical protein
   105527 bp at 3' side: transcription factor SOX9

 Score = 24.3 bits (12),  Expect =   575
 Identities = 15/16 (93%), Gaps = 0/16 (0%)
 Strand=Plus/Plus

Query  1         GCTCATCGGAACTGAC  16
                 ||||||| ||||||||
Sbjct  35286143  GCTCATCAGAACTGAC  35286158


 Features flanking this part of subject sequence:
   16620 bp at 5' side: transcription factor SOX9
   450447 bp at 3' side: hypothetical protein

 Score = 24.3 bits (12),  Expect =   575
 Identities = 12/12 (100%), Gaps = 0/12 (0%)
 Strand=Plus/Plus

Query  6         TCGGAACTGACA  17
                 ||||||||||||
Sbjct  35411300  TCGGAACTGACA  35411311


>ref|NT_006316.16| Homo sapiens chromosome 4 genomic contig, GRCh37 reference primary 
assembly
Length=23002714

 Features flanking this part of subject sequence:
   321726 bp at 5' side: ligand dependent nuclear receptor corepressor-like
   1910325 bp at 3' side: slit homolog 2

 Score = 30.2 bits (15),  Expect = 9.3
 Identities = 15/15 (100%), Gaps = 0/15 (0%)
 Strand=Plus/Minus

Query  2        CTCATCGGAACTGAC  16
                |||||||||||||||
Sbjct  9526911  CTCATCGGAACTGAC  9526897


 Features flanking this part of subject sequence:
   1115796 bp at 5' side: biorientation of chromosomes in cell division 1-like
   258425 bp at 3' side: hypothetical protein

 Score = 24.3 bits (12),  Expect =   575
 Identities = 12/12 (100%), Gaps = 0/12 (0%)
 Strand=Plus/Plus

Query  2        CTCATCGGAACT  13
                ||||||||||||
Sbjct  5926804  CTCATCGGAACT  5926815


 Features in this part of subject sequence:
   cytoplasmic polyadenylation element binding protein 2 iso...
   cytoplasmic polyadenylation element binding protein 2 iso...

 Score = 24.3 bits (12),  Expect =   575
 Identities = 12/12 (100%), Gaps = 0/12 (0%)
 Strand=Plus/Plus

Query  8        GGAACTGACAAT  19
                ||||||||||||
Sbjct  6216605  GGAACTGACAAT  6216616


 Features flanking this part of subject sequence:
   555589 bp at 5' side: stromal interaction molecule 2
   3142827 bp at 3' side: protocadherin 7 isoform c precursor

 Score = 24.3 bits (12),  Expect =   575
 Identities = 12/12 (100%), Gaps = 0/12 (0%)
 Strand=Plus/Plus

Query  8         GGAACTGACAAT  19
                 ||||||||||||
Sbjct  18762004  GGAACTGACAAT  18762015


>ref|NW_001842376.2| Homo sapiens chromosome X genomic contig, alternate assembly 
(based on HuRef), whole genome shotgun sequence
Length=815950

 Features flanking this part of subject sequence:
   14298 bp at 5' side: transcriptional regulator ATRX isoform 2
   37730 bp at 3' side: fibroblast growth factor 16

 Score = 30.2 bits (15),  Expect = 9.3
 Identities = 15/15 (100%), Gaps = 0/15 (0%)
 Strand=Plus/Minus

Query  2       CTCATCGGAACTGAC  16
               |||||||||||||||
Sbjct  765619  CTCATCGGAACTGAC  765605


>ref|NW_001838652.1| Homo sapiens chromosome 20 genomic contig, alternate assembly 
(based on HuRef), whole genome shotgun sequence
Length=22415471

 Features in this part of subject sequence:
   phosphoinositide-specific phospholipase C beta 1 isoform a
   phosphoinositide-specific phospholipase C beta 1 isoform b

 Score = 30.2 bits (15),  Expect = 9.3
 Identities = 15/15 (100%), Gaps = 0/15 (0%)
 Strand=Plus/Minus

Query  2        CTCATCGGAACTGAC  16
                |||||||||||||||
Sbjct  8317941  CTCATCGGAACTGAC  8317927


 Features in this part of subject sequence:
   signal-regulatory protein beta 1 isoform 1 precursor
   signal-regulatory protein beta 1 isoform 2 precursor

 Score = 24.3 bits (12),  Expect =   575
 Identities = 12/12 (100%), Gaps = 0/12 (0%)
 Strand=Plus/Minus

Query  8        GGAACTGACAAT  19
                ||||||||||||
Sbjct  1542006  GGAACTGACAAT  1541995


 Features flanking this part of subject sequence:
   176506 bp at 5' side: ankyrin repeat domain protein 5
   43242 bp at 3' side: synaptosomal-associated protein 25 isoform SNAP25A

 Score = 24.3 bits (12),  Expect =   575
 Identities = 12/12 (100%), Gaps = 0/12 (0%)
 Strand=Plus/Plus

Query  8         GGAACTGACAAT  19
                 ||||||||||||
Sbjct  10164642  GGAACTGACAAT  10164653


 Features flanking this part of subject sequence:
   80399 bp at 5' side: jagged 1 precursor
   1164387 bp at 3' side: BTB/POZ domain containing protein 3 isoform a

 Score = 24.3 bits (12),  Expect =   575
 Identities = 12/12 (100%), Gaps = 0/12 (0%)
 Strand=Plus/Plus

Query  7         CGGAACTGACAA  18
                 ||||||||||||
Sbjct  10686018  CGGAACTGACAA  10686029


 Features flanking this part of subject sequence:
   49361 bp at 5' side: taspase 1 precursor
   35300 bp at 3' side: ABT1-associated protein

 Score = 24.3 bits (12),  Expect =   575
 Identities = 12/12 (100%), Gaps = 0/12 (0%)
 Strand=Plus/Minus

Query  8         GGAACTGACAAT  19
                 ||||||||||||
Sbjct  13614627  GGAACTGACAAT  13614616


 Features flanking this part of subject sequence:
   3450 bp at 5' side: hypothetical protein LOC26074
   544 bp at 3' side: hypothetical protein

 Score = 24.3 bits (12),  Expect =   575
 Identities = 12/12 (100%), Gaps = 0/12 (0%)
 Strand=Plus/Minus

Query  7         CGGAACTGACAA  18
                 ||||||||||||
Sbjct  20307942  CGGAACTGACAA  20307931


 Features flanking this part of subject sequence:
   28490 bp at 5' side: NK2 transcription factor related, locus 2
   164152 bp at 3' side: paired box 1

 Score = 24.3 bits (12),  Expect =   575
 Identities = 15/16 (93%), Gaps = 0/16 (0%)
 Strand=Plus/Plus

Query  3         TCATCGGAACTGACAA  18
                 ||||| ||||||||||
Sbjct  21485008  TCATCAGAACTGACAA  21485023


>ref|NW_001838448.1| Homo sapiens chromosome 17 genomic contig, alternate assembly 
(based on HuRef), whole genome shotgun sequence
Length=12892099

 Features in this part of subject sequence:
   sperm associated antigen 9 isoform 3
   sperm associated antigen 9 isoform 1

 Score = 30.2 bits (15),  Expect = 9.3
 Identities = 18/19 (94%), Gaps = 0/19 (0%)
 Strand=Plus/Minus

Query  1        GCTCATCGGAACTGACAAT  19
                |||||| ||||||||||||
Sbjct  4361041  GCTCATGGGAACTGACAAT  4361023


 Features flanking this part of subject sequence:
   295125 bp at 5' side: hypothetical protein
   1368689 bp at 3' side: kinesin family member 2B

 Score = 24.3 bits (12),  Expect =   575
 Identities = 12/12 (100%), Gaps = 0/12 (0%)
 Strand=Plus/Minus

Query  8        GGAACTGACAAT  19
                ||||||||||||
Sbjct  5767885  GGAACTGACAAT  5767874


>ref|NW_001838900.1| Homo sapiens chromosome 4 genomic contig, alternate assembly 
(based on HuRef), whole genome shotgun sequence
Length=22444567

 Features flanking this part of subject sequence:
   323021 bp at 5' side: ligand dependent nuclear receptor corepressor-like
   1903262 bp at 3' side: slit homolog 2

 Score = 30.2 bits (15),  Expect = 9.3
 Identities = 15/15 (100%), Gaps = 0/15 (0%)
 Strand=Plus/Minus

Query  2        CTCATCGGAACTGAC  16
                |||||||||||||||
Sbjct  8980474  CTCATCGGAACTGAC  8980460


 Features flanking this part of subject sequence:
   1115462 bp at 5' side: biorientation of chromosomes in cell division 1-like
   271838 bp at 3' side: hypothetical protein

 Score = 24.3 bits (12),  Expect =   575
 Identities = 12/12 (100%), Gaps = 0/12 (0%)
 Strand=Plus/Plus

Query  2        CTCATCGGAACT  13
                ||||||||||||
Sbjct  5361717  CTCATCGGAACT  5361728


 Features in this part of subject sequence:
   cytoplasmic polyadenylation element binding protein 2 iso...
   cytoplasmic polyadenylation element binding protein 2 iso...

 Score = 24.3 bits (12),  Expect =   575
 Identities = 12/12 (100%), Gaps = 0/12 (0%)
 Strand=Plus/Plus

Query  8        GGAACTGACAAT  19
                ||||||||||||
Sbjct  5664948  GGAACTGACAAT  5664959


 Features flanking this part of subject sequence:
   555434 bp at 5' side: stromal interaction molecule 2
   3148790 bp at 3' side: protocadherin 7 isoform c precursor

 Score = 24.3 bits (12),  Expect =   575
 Identities = 12/12 (100%), Gaps = 0/12 (0%)
 Strand=Plus/Plus

Query  8         GGAACTGACAAT  19
                 ||||||||||||
Sbjct  18197147  GGAACTGACAAT  18197158


>ref|NM_004615.3| Homo sapiens tetraspanin 7 (TSPAN7), mRNA
Length=1816

 Score = 28.2 bits (14),  Expect =    37
 Identities = 14/14 (100%), Gaps = 0/14 (0%)
 Strand=Plus/Plus

Query  1    GCTCATCGGAACTG  14
            ||||||||||||||
Sbjct  252  GCTCATCGGAACTG  265


>ref|NR_002940.1| Homo sapiens leucine rich repeat containing 37, member A4 (pseudogene) 
(LRRC37A4), non-coding RNA
Length=3270

 Score = 28.2 bits (14),  Expect =    37
 Identities = 14/14 (100%), Gaps = 0/14 (0%)
 Strand=Plus/Minus

Query  2     CTCATCGGAACTGA  15
             ||||||||||||||
Sbjct  2880  CTCATCGGAACTGA  2867


>ref|NR_003324.1| Homo sapiens small nucleolar RNA, C/D box 116-9 (SNORD116-9), 
non-coding RNA
Length=97

 Score = 28.2 bits (14),  Expect =    37
 Identities = 14/14 (100%), Gaps = 0/14 (0%)
 Strand=Plus/Plus

Query  2   CTCATCGGAACTGA  15
           ||||||||||||||
Sbjct  78  CTCATCGGAACTGA  91


>ref|NR_003323.1| Homo sapiens small nucleolar RNA, C/D box 116-8 (SNORD116-8), 
non-coding RNA
Length=97

 Score = 28.2 bits (14),  Expect =    37
 Identities = 14/14 (100%), Gaps = 0/14 (0%)
 Strand=Plus/Plus

Query  2   CTCATCGGAACTGA  15
           ||||||||||||||
Sbjct  78  CTCATCGGAACTGA  91


>ref|NR_003321.1| Homo sapiens small nucleolar RNA, C/D box 116-6 (SNORD116-6), 
non-coding RNA
Length=98

 Score = 28.2 bits (14),  Expect =    37
 Identities = 14/14 (100%), Gaps = 0/14 (0%)
 Strand=Plus/Plus

Query  2   CTCATCGGAACTGA  15
           ||||||||||||||
Sbjct  79  CTCATCGGAACTGA  92


>ref|NR_003318.1| Homo sapiens small nucleolar RNA, C/D box 116-3 (SNORD116-3), 
non-coding RNA
Length=97

 Score = 28.2 bits (14),  Expect =    37
 Identities = 14/14 (100%), Gaps = 0/14 (0%)
 Strand=Plus/Plus

Query  2   CTCATCGGAACTGA  15
           ||||||||||||||
Sbjct  78  CTCATCGGAACTGA  91


>ref|NR_003317.1| Homo sapiens small nucleolar RNA, C/D box 116-2 (SNORD116-2), 
non-coding RNA
Length=97

 Score = 28.2 bits (14),  Expect =    37
 Identities = 14/14 (100%), Gaps = 0/14 (0%)
 Strand=Plus/Plus

Query  2   CTCATCGGAACTGA  15
           ||||||||||||||
Sbjct  78  CTCATCGGAACTGA  91


>ref|NR_003316.1| Homo sapiens small nucleolar RNA, C/D box 116-1 (SNORD116-1), 
non-coding RNA
Length=97

 Score = 28.2 bits (14),  Expect =    37
 Identities = 14/14 (100%), Gaps = 0/14 (0%)
 Strand=Plus/Plus

Query  2   CTCATCGGAACTGA  15
           ||||||||||||||
Sbjct  78  CTCATCGGAACTGA  91


>ref|NT_079573.4| Homo sapiens chromosome X genomic contig, GRCh37 reference primary 
assembly
Length=12094741

 Features in this part of subject sequence:
   tetraspanin 7

 Score = 28.2 bits (14),  Expect =    37
 Identities = 14/14 (100%), Gaps = 0/14 (0%)
 Strand=Plus/Plus

Query  1        GCTCATCGGAACTG  14
                ||||||||||||||
Sbjct  1377220  GCTCATCGGAACTG  1377233


 Features flanking this part of subject sequence:
   32792 bp at 5' side: FUN14 domain containing 1
   268497 bp at 3' side: dual specificity phosphatase 21

 Score = 26.3 bits (13),  Expect =   145
 Identities = 13/13 (100%), Gaps = 0/13 (0%)
 Strand=Plus/Plus

Query  5        ATCGGAACTGACA  17
                |||||||||||||
Sbjct  7286614  ATCGGAACTGACA  7286626


 Features in this part of subject sequence:
   calcium/calmodulin-dependent serine protein kinase isoform 3
   calcium/calmodulin-dependent serine protein kinase isoform 2

 Score = 24.3 bits (12),  Expect =   575
 Identities = 12/12 (100%), Gaps = 0/12 (0%)
 Strand=Plus/Plus

Query  8        GGAACTGACAAT  19
                ||||||||||||
Sbjct  4408137  GGAACTGACAAT  4408148


 Features in this part of subject sequence:
   monoamine oxidase B

 Score = 24.3 bits (12),  Expect =   575
 Identities = 15/16 (93%), Gaps = 0/16 (0%)
 Strand=Plus/Plus

Query  2        CTCATCGGAACTGACA  17
                ||||| ||||||||||
Sbjct  6499208  CTCATGGGAACTGACA  6499223


>ref|NT_011512.11| Homo sapiens chromosome 21 genomic contig, GRCh37 reference primary 
assembly
Length=28617430

 Features flanking this part of subject sequence:
   640326 bp at 5' side: ADAM metallopeptidase with thrombospondin type 1 motif, 5...
   1269658 bp at 3' side: N-6 adenine-specific DNA methyltransferase 1 isoform 2

 Score = 28.2 bits (14),  Expect =    37
 Identities = 14/14 (100%), Gaps = 0/14 (0%)
 Strand=Plus/Minus

Query  3         TCATCGGAACTGAC  16
                 ||||||||||||||
Sbjct  14640920  TCATCGGAACTGAC  14640907


 Features flanking this part of subject sequence:
   174012 bp at 5' side: hypothetical protein LOC388815 isoform b
   947448 bp at 3' side: coxsackie virus and adenovirus receptor precursor

 Score = 24.3 bits (12),  Expect =   575
 Identities = 12/12 (100%), Gaps = 0/12 (0%)
 Strand=Plus/Minus

Query  8        GGAACTGACAAT  19
                ||||||||||||
Sbjct  3599871  GGAACTGACAAT  3599860


 Features flanking this part of subject sequence:
   13736 bp at 5' side: early undifferentiated retina and lens isoform 3
   413159 bp at 3' side: chondrolectin precursor

 Score = 24.3 bits (12),  Expect =   575
 Identities = 12/12 (100%), Gaps = 0/12 (0%)
 Strand=Plus/Plus

Query  8        GGAACTGACAAT  19
                ||||||||||||
Sbjct  4866242  GGAACTGACAAT  4866253


 Features flanking this part of subject sequence:
   343685 bp at 5' side: early undifferentiated retina and lens isoform 3
   83210 bp at 3' side: chondrolectin precursor

 Score = 24.3 bits (12),  Expect =   575
 Identities = 12/12 (100%), Gaps = 0/12 (0%)
 Strand=Plus/Minus

Query  8        GGAACTGACAAT  19
                ||||||||||||
Sbjct  5196202  GGAACTGACAAT  5196191


 Features flanking this part of subject sequence:
   1964854 bp at 5' side: hypothetical protein XP_002343779
   175711 bp at 3' side: neural cell adhesion molecule 2 precursor

 Score = 24.3 bits (12),  Expect =   575
 Identities = 12/12 (100%), Gaps = 0/12 (0%)
 Strand=Plus/Plus

Query  6        TCGGAACTGACA  17
                ||||||||||||
Sbjct  7857031  TCGGAACTGACA  7857042


 Features in this part of subject sequence:
   amyloid beta A4 protein isoform g
   amyloid beta A4 protein isoform d

 Score = 24.3 bits (12),  Expect =   575
 Identities = 12/12 (100%), Gaps = 0/12 (0%)
 Strand=Plus/Minus

Query  8         GGAACTGACAAT  19
                 ||||||||||||
Sbjct  12932756  GGAACTGACAAT  12932745


 Features flanking this part of subject sequence:
   51887 bp at 5' side: hormonally upregulated Neu-associated kinase
   217953 bp at 3' side: chromosome 21 open reading frame 45

 Score = 24.3 bits (12),  Expect =   575
 Identities = 12/12 (100%), Gaps = 0/12 (0%)
 Strand=Plus/Plus

Query  4         CATCGGAACTGA  15
                 ||||||||||||
Sbjct  19085255  CATCGGAACTGA  19085266


 Features flanking this part of subject sequence:
   63162 bp at 5' side: immunoglobulin superfamily 5 like
   2971 bp at 3' side: Purkinje cell protein 4

 Score = 24.3 bits (12),  Expect =   575
 Identities = 12/12 (100%), Gaps = 0/12 (0%)
 Strand=Plus/Plus

Query  1         GCTCATCGGAAC  12
                 ||||||||||||
Sbjct  26898317  GCTCATCGGAAC  26898328


>ref|NT_010799.15| Homo sapiens chromosome 17 genomic contig, GRCh37 reference primary 
assembly
Length=9412842

 Features in this part of subject sequence:
   EF-hand calcium binding domain 5 isoform a
   EF-hand calcium binding domain 5 isoform b

 Score = 28.2 bits (14),  Expect =    37
 Identities = 17/18 (94%), Gaps = 0/18 (0%)
 Strand=Plus/Plus

Query  2        CTCATCGGAACTGACAAT  19
                |||||| |||||||||||
Sbjct  3121503  CTCATCTGAACTGACAAT  3121520


 Features in this part of subject sequence:
   suppressor of Ty 6 homolog

 Score = 24.3 bits (12),  Expect =   575
 Identities = 12/12 (100%), Gaps = 0/12 (0%)
 Strand=Plus/Minus

Query  3        TCATCGGAACTG  14
                ||||||||||||
Sbjct  1751203  TCATCGGAACTG  1751192


>ref|NT_010274.17| Homo sapiens chromosome 15 genomic contig, GRCh37 reference primary 
assembly
Length=17486919

 Features flanking this part of subject sequence:
   173807 bp at 5' side: BTB/POZ KELCH domain protein
   200088 bp at 3' side: ATP/GTP binding protein-like 1

 Score = 28.2 bits (14),  Expect =    37
 Identities = 17/18 (94%), Gaps = 0/18 (0%)
 Strand=Plus/Minus

Query  2        CTCATCGGAACTGACAAT  19
                ||||| ||||||||||||
Sbjct  1452392  CTCATGGGAACTGACAAT  1452375


 Features in this part of subject sequence:
   phosphodiesterase 8A isoform 1
   phosphodiesterase 8A isoform 2

 Score = 24.3 bits (12),  Expect =   575
 Identities = 12/12 (100%), Gaps = 0/12 (0%)
 Strand=Plus/Minus

Query  8       GGAACTGACAAT  19
               ||||||||||||
Sbjct  522792  GGAACTGACAAT  522781


 Features flanking this part of subject sequence:
   29492 bp at 5' side: hypothetical protein
   209048 bp at 3' side: A-kinase anchor protein 13 isoform 2

 Score = 24.3 bits (12),  Expect =   575
 Identities = 12/12 (100%), Gaps = 0/12 (0%)
 Strand=Plus/Plus

Query  4       CATCGGAACTGA  15
               ||||||||||||
Sbjct  785420  CATCGGAACTGA  785431


 Features flanking this part of subject sequence:
   52004 bp at 5' side: ATP/GTP binding protein-like 1
   796080 bp at 3' side: neurotrophic tyrosine kinase, receptor, type 3 isoform b ...

 Score = 24.3 bits (12),  Expect =   575
 Identities = 12/12 (100%), Gaps = 0/12 (0%)
 Strand=Plus/Minus

Query  8        GGAACTGACAAT  19
                ||||||||||||
Sbjct  2589613  GGAACTGACAAT  2589602


 Features in this part of subject sequence:
   synaptic vesicle protein 2B homolog

 Score = 24.3 bits (12),  Expect =   575
 Identities = 12/12 (100%), Gaps = 0/12 (0%)
 Strand=Plus/Minus

Query  8        GGAACTGACAAT  19
                ||||||||||||
Sbjct  6740863  GGAACTGACAAT  6740852


 Features flanking this part of subject sequence:
   261747 bp at 5' side: RGM domain family, member A
   947576 bp at 3' side: multiple C2 domains, transmembrane 2 isoform 1

 Score = 24.3 bits (12),  Expect =   575
 Identities = 12/12 (100%), Gaps = 0/12 (0%)
 Strand=Plus/Plus

Query  8        GGAACTGACAAT  19
                ||||||||||||
Sbjct  8859435  GGAACTGACAAT  8859446


 Features flanking this part of subject sequence:
   491600 bp at 5' side: multiple C2 domains, transmembrane 2 isoform 1
   318791 bp at 3' side: hypothetical protein

 Score = 24.3 bits (12),  Expect =   575
 Identities = 12/12 (100%), Gaps = 0/12 (0%)
 Strand=Plus/Plus

Query  2         CTCATCGGAACT  13
                 ||||||||||||
Sbjct  10479390  CTCATCGGAACT  10479401


 Features flanking this part of subject sequence:
   76730 bp at 5' side: leucine-rich repeat kinase 1
   31799 bp at 3' side: carbohydrate (chondroitin) synthase 1

 Score = 24.3 bits (12),  Expect =   575
 Identities = 12/12 (100%), Gaps = 0/12 (0%)
 Strand=Plus/Plus

Query  5         ATCGGAACTGAC  16
                 ||||||||||||
Sbjct  16651310  ATCGGAACTGAC  16651321


 Features in this part of subject sequence:
   paired basic amino acid cleaving system 4 isoform b prepr...
   paired basic amino acid cleaving system 4 isoform a prepr...

 Score = 24.3 bits (12),  Expect =   575
 Identities = 12/12 (100%), Gaps = 0/12 (0%)
 Strand=Plus/Minus

Query  6         TCGGAACTGACA  17
                 ||||||||||||
Sbjct  16937039  TCGGAACTGACA  16937028


>ref|NT_026446.14| Homo sapiens chromosome 15 genomic contig, GRCh37 reference primary 
assembly
Length=5594590

 Features flanking this part of subject sequence:
   73109 bp at 5' side: small nuclear ribonucleoprotein polypeptide N
   117769 bp at 3' side: hypothetical protein XP_002343358

 Score = 28.2 bits (14),  Expect =    37
 Identities = 14/14 (100%), Gaps = 0/14 (0%)
 Strand=Plus/Plus

Query  2        CTCATCGGAACTGA  15
                ||||||||||||||
Sbjct  1731847  CTCATCGGAACTGA  1731860


 Features flanking this part of subject sequence:
   75842 bp at 5' side: small nuclear ribonucleoprotein polypeptide N
   115036 bp at 3' side: hypothetical protein XP_002343358

 Score = 28.2 bits (14),  Expect =    37
 Identities = 14/14 (100%), Gaps = 0/14 (0%)
 Strand=Plus/Plus

Query  2        CTCATCGGAACTGA  15
                ||||||||||||||
Sbjct  1734580  CTCATCGGAACTGA  1734593


 Features flanking this part of subject sequence:
   78492 bp at 5' side: small nuclear ribonucleoprotein polypeptide N
   112386 bp at 3' side: hypothetical protein XP_002343358

 Score = 28.2 bits (14),  Expect =    37
 Identities = 14/14 (100%), Gaps = 0/14 (0%)
 Strand=Plus/Plus

Query  2        CTCATCGGAACTGA  15
                ||||||||||||||
Sbjct  1737230  CTCATCGGAACTGA  1737243


 Features flanking this part of subject sequence:
   86659 bp at 5' side: small nuclear ribonucleoprotein polypeptide N
   104219 bp at 3' side: hypothetical protein XP_002343358

 Score = 28.2 bits (14),  Expect =    37
 Identities = 14/14 (100%), Gaps = 0/14 (0%)
 Strand=Plus/Plus

Query  2        CTCATCGGAACTGA  15
                ||||||||||||||
Sbjct  1745397  CTCATCGGAACTGA  1745410


 Features flanking this part of subject sequence:
   92064 bp at 5' side: small nuclear ribonucleoprotein polypeptide N
   98814 bp at 3' side: hypothetical protein XP_002343358

 Score = 28.2 bits (14),  Expect =    37
 Identities = 14/14 (100%), Gaps = 0/14 (0%)
 Strand=Plus/Plus

Query  2        CTCATCGGAACTGA  15
                ||||||||||||||
Sbjct  1750802  CTCATCGGAACTGA  1750815


 Features flanking this part of subject sequence:
   94739 bp at 5' side: small nuclear ribonucleoprotein polypeptide N
   96139 bp at 3' side: hypothetical protein XP_002343358

 Score = 28.2 bits (14),  Expect =    37
 Identities = 14/14 (100%), Gaps = 0/14 (0%)
 Strand=Plus/Plus

Query  2        CTCATCGGAACTGA  15
                ||||||||||||||
Sbjct  1753477  CTCATCGGAACTGA  1753490


>ref|NT_030059.13| Homo sapiens chromosome 10 genomic contig, GRCh37 reference primary 
assembly
Length=79420533

 Features in this part of subject sequence:
   protocadherin 15 isoform CD3-1 precursor
   protocadherin 15 isoform CD3-2 precursor

 Score = 28.2 bits (14),  Expect =    37
 Identities = 14/14 (100%), Gaps = 0/14 (0%)
 Strand=Plus/Minus

Query  5        ATCGGAACTGACAA  18
                ||||||||||||||
Sbjct  6416239  ATCGGAACTGACAA  6416226


 Features flanking this part of subject sequence:
   308798 bp at 5' side: dickkopf homolog 1 precursor
   142520 bp at 3' side: soluble mannose-binding lectin precursor

 Score = 26.3 bits (13),  Expect =   145
 Identities = 13/13 (100%), Gaps = 0/13 (0%)
 Strand=Plus/Plus

Query  7        CGGAACTGACAAT  19
                |||||||||||||
Sbjct  5189829  CGGAACTGACAAT  5189841


 Features in this part of subject sequence:
   Rho GTPase activating protein 2

 Score = 24.3 bits (12),  Expect =   575
 Identities = 12/12 (100%), Gaps = 0/12 (0%)
 Strand=Plus/Minus

Query  3       TCATCGGAACTG  14
               ||||||||||||
Sbjct  483743  TCATCGGAACTG  483732


 Features in this part of subject sequence:
   protocadherin 15 isoform CD3-1 precursor
   protocadherin 15 isoform CD3-2 precursor

 Score = 24.3 bits (12),  Expect =   575
 Identities = 12/12 (100%), Gaps = 0/12 (0%)
 Strand=Plus/Plus

Query  8        GGAACTGACAAT  19
                ||||||||||||
Sbjct  6976336  GGAACTGACAAT  6976347


 Features in this part of subject sequence:
   protocadherin 15 isoform CD3-1 precursor
   protocadherin 15 isoform CD3-2 precursor

 Score = 24.3 bits (12),  Expect =   575
 Identities = 12/12 (100%), Gaps = 0/12 (0%)
 Strand=Plus/Plus

Query  8        GGAACTGACAAT  19
                ||||||||||||
Sbjct  6976355  GGAACTGACAAT  6976366


 Features flanking this part of subject sequence:
   1049208 bp at 5' side: ZW10 interactor isoform a
   785621 bp at 3' side: inositol polyphosphate multikinase

 Score = 24.3 bits (12),  Expect =   575
 Identities = 12/12 (100%), Gaps = 0/12 (0%)
 Strand=Plus/Minus

Query  8        GGAACTGACAAT  19
                ||||||||||||
Sbjct  9974680  GGAACTGACAAT  9974669


 Features in this part of subject sequence:
   zinc finger protein 365 isoform C
   zinc finger protein 365 isoform D

 Score = 24.3 bits (12),  Expect =   575
 Identities = 12/12 (100%), Gaps = 0/12 (0%)
 Strand=Plus/Plus

Query  8         GGAACTGACAAT  19
                 ||||||||||||
Sbjct  15209891  GGAACTGACAAT  15209902


 Features flanking this part of subject sequence:
   744651 bp at 5' side: hypothetical protein XP_002343061
   1551793 bp at 3' side: catenin, alpha 3

 Score = 24.3 bits (12),  Expect =   575
 Identities = 12/12 (100%), Gaps = 0/12 (0%)
 Strand=Plus/Plus

Query  7         CGGAACTGACAA  18
                 ||||||||||||
Sbjct  16932748  CGGAACTGACAA  16932759


 Features flanking this part of subject sequence:
   105756 bp at 5' side: zinc finger protein 503
   275790 bp at 3' side: chromosome 10 open reading frame 11

 Score = 24.3 bits (12),  Expect =   575
 Identities = 12/12 (100%), Gaps = 0/12 (0%)
 Strand=Plus/Minus

Query  8         GGAACTGACAAT  19
                 ||||||||||||
Sbjct  28071408  GGAACTGACAAT  28071397


 Features flanking this part of subject sequence:
   538658 bp at 5' side: hypothetical protein isoform 1
   111970 bp at 3' side: retinoic acid induced 17

 Score = 24.3 bits (12),  Expect =   575
 Identities = 12/12 (100%), Gaps = 0/12 (0%)
 Strand=Plus/Minus

Query  6         TCGGAACTGACA  17
                 ||||||||||||
Sbjct  31653884  TCGGAACTGACA  31653873


 Features in this part of subject sequence:
   renalase isoform 2
   renalase isoform 1

 Score = 24.3 bits (12),  Expect =   575
 Identities = 12/12 (100%), Gaps = 0/12 (0%)
 Strand=Plus/Plus

Query  4         CATCGGAACTGA  15
                 ||||||||||||
Sbjct  40988363  CATCGGAACTGA  40988374


 Features in this part of subject sequence:
   slit homolog 1

 Score = 24.3 bits (12),  Expect =   575
 Identities = 12/12 (100%), Gaps = 0/12 (0%)
 Strand=Plus/Minus

Query  3         TCATCGGAACTG  14
                 ||||||||||||
Sbjct  49674449  TCATCGGAACTG  49674438


 Features in this part of subject sequence:
   heparanase 2

 Score = 24.3 bits (12),  Expect =   575
 Identities = 12/12 (100%), Gaps = 0/12 (0%)
 Strand=Plus/Minus

Query  8         GGAACTGACAAT  19
                 ||||||||||||
Sbjct  51259792  GGAACTGACAAT  51259781


 Features flanking this part of subject sequence:
   256817 bp at 5' side: VPS10 domain receptor protein SORCS 3
   1057019 bp at 3' side: SORCS receptor 1 isoform b

 Score = 24.3 bits (12),  Expect =   575
 Identities = 12/12 (100%), Gaps = 0/12 (0%)
 Strand=Plus/Minus

Query  8         GGAACTGACAAT  19
                 ||||||||||||
Sbjct  58084424  GGAACTGACAAT  58084413


 Features flanking this part of subject sequence:
   531850 bp at 5' side: SORCS receptor 1 isoform a
   218479 bp at 3' side: hypothetical protein

 Score = 24.3 bits (12),  Expect =   575
 Identities = 12/12 (100%), Gaps = 0/12 (0%)
 Strand=Plus/Minus

Query  8         GGAACTGACAAT  19
                 ||||||||||||
Sbjct  60260609  GGAACTGACAAT  60260598


 Features flanking this part of subject sequence:
   586119 bp at 5' side: SORCS receptor 1 isoform a
   164210 bp at 3' side: hypothetical protein

 Score = 24.3 bits (12),  Expect =   575
 Identities = 12/12 (100%), Gaps = 0/12 (0%)
 Strand=Plus/Minus

Query  8         GGAACTGACAAT  19
                 ||||||||||||
Sbjct  60314878  GGAACTGACAAT  60314867


 Features flanking this part of subject sequence:
   173808 bp at 5' side: survival motor neuron domain containing 1
   20712 bp at 3' side: dual specificity phosphatase 5

 Score = 24.3 bits (12),  Expect =   575
 Identities = 15/16 (93%), Gaps = 0/16 (0%)
 Strand=Plus/Minus

Query  3         TCATCGGAACTGACAA  18
                 ||||| ||||||||||
Sbjct  63041632  TCATCTGAACTGACAA  63041617


 Features flanking this part of subject sequence:
   39412 bp at 5' side: structural maintenance of chromosomes 3
   730 bp at 3' side: RNA binding motif protein 20

 Score = 24.3 bits (12),  Expect =   575
 Identities = 12/12 (100%), Gaps = 0/12 (0%)
 Strand=Plus/Plus

Query  8         GGAACTGACAAT  19
                 ||||||||||||
Sbjct  63207936  GGAACTGACAAT  63207947


 Features in this part of subject sequence:
   G protein-coupled receptor kinase 5

 Score = 24.3 bits (12),  Expect =   575
 Identities = 12/12 (100%), Gaps = 0/12 (0%)
 Strand=Plus/Minus

Query  6         TCGGAACTGACA  17
                 ||||||||||||
Sbjct  71905868  TCGGAACTGACA  71905857


 Features in this part of subject sequence:
   hypothetical protein

 Score = 24.3 bits (12),  Expect =   575
 Identities = 12/12 (100%), Gaps = 0/12 (0%)
 Strand=Plus/Plus

Query  8         GGAACTGACAAT  19
                 ||||||||||||
Sbjct  74191274  GGAACTGACAAT  74191285


>ref|NT_006576.16| Homo sapiens chromosome 5 genomic contig, GRCh37 reference primary 
assembly
Length=46395641

 Features flanking this part of subject sequence:
   48360 bp at 5' side: hypothetical protein LOC23379
   774667 bp at 3' side: hypothetical protein LOC401172

 Score = 28.2 bits (14),  Expect =    37
 Identities = 14/14 (100%), Gaps = 0/14 (0%)
 Strand=Plus/Minus

Query  4        CATCGGAACTGACA  17
                ||||||||||||||
Sbjct  5527816  CATCGGAACTGACA  5527803


 Features flanking this part of subject sequence:
   317493 bp at 5' side: hypothetical protein
   64423 bp at 3' side: hypothetical protein

 Score = 28.2 bits (14),  Expect =    37
 Identities = 14/14 (100%), Gaps = 0/14 (0%)
 Strand=Plus/Plus

Query  4        CATCGGAACTGACA  17
                ||||||||||||||
Sbjct  8766041  CATCGGAACTGACA  8766054


 Features flanking this part of subject sequence:
   891884 bp at 5' side: iroquois homeobox protein 1
   647532 bp at 3' side: ADAM metallopeptidase with thrombospondin type 1 motif, 1...

 Score = 24.3 bits (12),  Expect =   575
 Identities = 12/12 (100%), Gaps = 0/12 (0%)
 Strand=Plus/Minus

Query  7        CGGAACTGACAA  18
                ||||||||||||
Sbjct  4483049  CGGAACTGACAA  4483038


 Features flanking this part of subject sequence:
   19876 bp at 5' side: probable ubiquitin-conjugating enzyme E2 FLJ25076
   88690 bp at 3' side: NOL1/NOP2/Sun domain family, member 2

 Score = 24.3 bits (12),  Expect =   575
 Identities = 12/12 (100%), Gaps = 0/12 (0%)
 Strand=Plus/Minus

Query  7        CGGAACTGACAA  18
                ||||||||||||
Sbjct  6501349  CGGAACTGACAA  6501338


 Features flanking this part of subject sequence:
   908331 bp at 5' side: cadherin 12, type 2 preproprotein preproprotein
   522016 bp at 3' side: PR domain containing 9

 Score = 24.3 bits (12),  Expect =   575
 Identities = 12/12 (100%), Gaps = 0/12 (0%)
 Strand=Plus/Minus

Query  8         GGAACTGACAAT  19
                 ||||||||||||
Sbjct  22977127  GGAACTGACAAT  22977116


 Features flanking this part of subject sequence:
   94369 bp at 5' side: PR domain containing 9
   865510 bp at 3' side: cadherin 10, type 2 preproprotein preproprotein

 Score = 24.3 bits (12),  Expect =   575
 Identities = 12/12 (100%), Gaps = 0/12 (0%)
 Strand=Plus/Plus

Query  8         GGAACTGACAAT  19
                 ||||||||||||
Sbjct  23612251  GGAACTGACAAT  23612262


 Features flanking this part of subject sequence:
   135466 bp at 5' side: hypothetical protein LOC79614
   515843 bp at 3' side: threonyl-tRNA synthetase

 Score = 24.3 bits (12),  Expect =   575
 Identities = 12/12 (100%), Gaps = 0/12 (0%)
 Strand=Plus/Plus

Query  8         GGAACTGACAAT  19
                 ||||||||||||
Sbjct  32915339  GGAACTGACAAT  32915350


 Features flanking this part of subject sequence:
   406488 bp at 5' side: hypothetical protein LOC79614
   244821 bp at 3' side: threonyl-tRNA synthetase

 Score = 24.3 bits (12),  Expect =   575
 Identities = 12/12 (100%), Gaps = 0/12 (0%)
 Strand=Plus/Minus

Query  8         GGAACTGACAAT  19
                 ||||||||||||
Sbjct  33186372  GGAACTGACAAT  33186361


 Features in this part of subject sequence:
   hypothetical protein LOC65250

 Score = 24.3 bits (12),  Expect =   575
 Identities = 12/12 (100%), Gaps = 0/12 (0%)
 Strand=Plus/Minus

Query  4         CATCGGAACTGA  15
                 ||||||||||||
Sbjct  37150383  CATCGGAACTGA  37150372


 Features in this part of subject sequence:
   3-oxoacid CoA transferase 1 precursor

 Score = 24.3 bits (12),  Expect =   575
 Identities = 12/12 (100%), Gaps = 0/12 (0%)
 Strand=Plus/Minus

Query  8         GGAACTGACAAT  19
                 ||||||||||||
Sbjct  41835543  GGAACTGACAAT  41835532


 Features flanking this part of subject sequence:
   288268 bp at 5' side: hypothetical protein LOC100129791
   296842 bp at 3' side: fibroblast growth factor 10 precursor

 Score = 24.3 bits (12),  Expect =   575
 Identities = 12/12 (100%), Gaps = 0/12 (0%)
 Strand=Plus/Minus

Query  8         GGAACTGACAAT  19
                 ||||||||||||
Sbjct  43998255  GGAACTGACAAT  43998244


 Features in this part of subject sequence:
   hyperpolarization activated cyclic nucleotide-gated potas...

 Score = 24.3 bits (12),  Expect =   575
 Identities = 12/12 (100%), Gaps = 0/12 (0%)
 Strand=Plus/Plus

Query  2         CTCATCGGAACT  13
                 ||||||||||||
Sbjct  45458036  CTCATCGGAACT  45458047


>ref|NT_016354.19| Homo sapiens chromosome 4 genomic contig, GRCh37 reference primary 
assembly
Length=115591997

 Features flanking this part of subject sequence:
   186893 bp at 5' side: hypothetical protein LOC132321
   2425905 bp at 3' side: hypothetical protein

 Score = 28.2 bits (14),  Expect =    37
 Identities = 14/14 (100%), Gaps = 0/14 (0%)
 Strand=Plus/Minus

Query  3         TCATCGGAACTGAC  16
                 ||||||||||||||
Sbjct  54767573  TCATCGGAACTGAC  54767560


 Features flanking this part of subject sequence:
   132651 bp at 5' side: hypothetical protein XP_002342520
   586563 bp at 3' side: odz, odd Oz/ten-m homolog 3

 Score = 28.2 bits (14),  Expect =    37
 Identities = 17/18 (94%), Gaps = 0/18 (0%)
 Strand=Plus/Plus

Query  1          GCTCATCGGAACTGACAA  18
                  |||||| |||||||||||
Sbjct  107206315  GCTCATAGGAACTGACAA  107206332


 Features flanking this part of subject sequence:
   247779 bp at 5' side: protocadherin 10 isoform 2 precursor
   799281 bp at 3' side: poly(A) binding protein, cytoplasmic 4-like

 Score = 26.3 bits (13),  Expect =   145
 Identities = 16/17 (94%), Gaps = 0/17 (0%)
 Strand=Plus/Minus

Query  3         TCATCGGAACTGACAAT  19
                 |||| ||||||||||||
Sbjct  58869502  TCATTGGAACTGACAAT  58869486


 Features in this part of subject sequence:
   mitogen-activated protein kinase 10 isoform 2
   mitogen-activated protein kinase 10 isoform 3

 Score = 24.3 bits (12),  Expect =   575
 Identities = 12/12 (100%), Gaps = 0/12 (0%)
 Strand=Plus/Minus

Query  2         CTCATCGGAACT  13
                 ||||||||||||
Sbjct  11575523  CTCATCGGAACT  11575512


 Features flanking this part of subject sequence:
   23796 bp at 5' side: DC2 protein
   51412 bp at 3' side: alanine-glyoxylate aminotransferase 2-like 1 isoform 1

 Score = 24.3 bits (12),  Expect =   575
 Identities = 12/12 (100%), Gaps = 0/12 (0%)
 Strand=Plus/Plus

Query  8         GGAACTGACAAT  19
                 ||||||||||||
Sbjct  34159938  GGAACTGACAAT  34159949


 Features flanking this part of subject sequence:
   446919 bp at 5' side: sprouty homolog 1, antagonist of FGF signaling
   212981 bp at 3' side: hypothetical protein XP_002342508

 Score = 24.3 bits (12),  Expect =   575
 Identities = 12/12 (100%), Gaps = 0/12 (0%)
 Strand=Plus/Plus

Query  3         TCATCGGAACTG  14
                 ||||||||||||
Sbjct  49318346  TCATCGGAACTG  49318357


 Features flanking this part of subject sequence:
   569321 bp at 5' side: hypothetical protein XP_002342508
   36668 bp at 3' side: ankyrin repeat domain 50

 Score = 24.3 bits (12),  Expect =   575
 Identities = 12/12 (100%), Gaps = 0/12 (0%)
 Strand=Plus/Plus

Query  8         GGAACTGACAAT  19
                 ||||||||||||
Sbjct  50101184  GGAACTGACAAT  50101195


 Features flanking this part of subject sequence:
   289037 bp at 5' side: hypothetical protein LOC132321
   2323763 bp at 3' side: hypothetical protein

 Score = 24.3 bits (12),  Expect =   575
 Identities = 12/12 (100%), Gaps = 0/12 (0%)
 Strand=Plus/Plus

Query  8         GGAACTGACAAT  19
                 ||||||||||||
Sbjct  54869704  GGAACTGACAAT  54869715


 Features flanking this part of subject sequence:
   1788424 bp at 5' side: hypothetical protein LOC132321
   824376 bp at 3' side: hypothetical protein

 Score = 24.3 bits (12),  Expect =   575
 Identities = 12/12 (100%), Gaps = 0/12 (0%)
 Strand=Plus/Minus

Query  7         CGGAACTGACAA  18
                 ||||||||||||
Sbjct  56369102  CGGAACTGACAA  56369091


 Features flanking this part of subject sequence:
   108188 bp at 5' side: interleukin 15 preproprotein preproprotein
   187735 bp at 3' side: inositol polyphosphate-4-phosphatase, type II, 105kD

 Score = 24.3 bits (12),  Expect =   575
 Identities = 12/12 (100%), Gaps = 0/12 (0%)
 Strand=Plus/Plus

Query  4         CATCGGAACTGA  15
                 ||||||||||||
Sbjct  67309910  CATCGGAACTGA  67309921


 Features flanking this part of subject sequence:
   173298 bp at 5' side: RNA binding motif protein 46
   212564 bp at 3' side: neuropeptide Y receptor Y2

 Score = 24.3 bits (12),  Expect =   575
 Identities = 12/12 (100%), Gaps = 0/12 (0%)
 Strand=Plus/Plus

Query  8         GGAACTGACAAT  19
                 ||||||||||||
Sbjct  80470238  GGAACTGACAAT  80470249


 Features flanking this part of subject sequence:
   587764 bp at 5' side: cathepsin O preproprotein preproprotein
   221468 bp at 3' side: platelet-derived growth factor C precursor

 Score = 24.3 bits (12),  Expect =   575
 Identities = 12/12 (100%), Gaps = 0/12 (0%)
 Strand=Plus/Plus

Query  3         TCATCGGAACTG  14
                 ||||||||||||
Sbjct  82010484  TCATCGGAACTG  82010495


 Features flanking this part of subject sequence:
   614276 bp at 5' side: cathepsin O preproprotein preproprotein
   194956 bp at 3' side: platelet-derived growth factor C precursor

 Score = 24.3 bits (12),  Expect =   575
 Identities = 12/12 (100%), Gaps = 0/12 (0%)
 Strand=Plus/Plus

Query  8         GGAACTGACAAT  19
                 ||||||||||||
Sbjct  82036996  GGAACTGACAAT  82037007


 Features flanking this part of subject sequence:
   1126111 bp at 5' side: Rap guanine nucleotide exchange factor 2
   901486 bp at 3' side: follistatin-like 5 isoform a

 Score = 24.3 bits (12),  Expect =   575
 Identities = 12/12 (100%), Gaps = 0/12 (0%)
 Strand=Plus/Minus

Query  8         GGAACTGACAAT  19
                 ||||||||||||
Sbjct  85953134  GGAACTGACAAT  85953123


 Features flanking this part of subject sequence:
   465 bp at 5' side: carbonic reductase 4
   85954 bp at 3' side: SH3 domain containing ring finger 1

 Score = 24.3 bits (12),  Expect =   575
 Identities = 12/12 (100%), Gaps = 0/12 (0%)
 Strand=Plus/Plus

Query  6         TCGGAACTGACA  17
                 ||||||||||||
Sbjct  94479426  TCGGAACTGACA  94479437


>ref|NT_005403.17| Homo sapiens chromosome 2 genomic contig, GRCh37 reference primary 
assembly
Length=84213159

 Features in this part of subject sequence:
   chromosome 2 open reading frame 21 isoform 1

 Score = 28.2 bits (14),  Expect =    37
 Identities = 14/14 (100%), Gaps = 0/14 (0%)
 Strand=Plus/Minus

Query  1         GCTCATCGGAACTG  14
                 ||||||||||||||
Sbjct  60968105  GCTCATCGGAACTG  60968092


 Features in this part of subject sequence:
   serine threonine kinase 39 (STE20/SPS1 homolog, yeast)

 Score = 26.3 bits (13),  Expect =   145
 Identities = 13/13 (100%), Gaps = 0/13 (0%)
 Strand=Plus/Minus

Query  1         GCTCATCGGAACT  13
                 |||||||||||||
Sbjct  19125548  GCTCATCGGAACT  19125536


 Features flanking this part of subject sequence:
   437008 bp at 5' side: hypothetical protein
   136546 bp at 3' side: heterogeneous nuclear ribonucleoprotein A3

 Score = 26.3 bits (13),  Expect =   145
 Identities = 13/13 (100%), Gaps = 0/13 (0%)
 Strand=Plus/Plus

Query  1         GCTCATCGGAACT  13
                 |||||||||||||
Sbjct  28150388  GCTCATCGGAACT  28150400


 Features in this part of subject sequence:
   par-3 partitioning defective 3 homolog B isoform b
   par-3 partitioning defective 3 homolog B isoform c

 Score = 26.3 bits (13),  Expect =   145
 Identities = 13/13 (100%), Gaps = 0/13 (0%)
 Strand=Plus/Plus

Query  3         TCATCGGAACTGA  15
                 |||||||||||||
Sbjct  56525043  TCATCGGAACTGA  56525055


 Features flanking this part of subject sequence:
   954347 bp at 5' side: hypothetical protein LOC57624
   189086 bp at 3' side: insulin receptor substrate 1

 Score = 26.3 bits (13),  Expect =   145
 Identities = 13/13 (100%), Gaps = 0/13 (0%)
 Strand=Plus/Minus

Query  2         CTCATCGGAACTG  14
                 |||||||||||||
Sbjct  77680058  CTCATCGGAACTG  77680046


 Features in this part of subject sequence:
   UDP-N-acetyl-alpha-D-galactosamine:polypeptide N-acetylga...

 Score = 24.3 bits (12),  Expect =   575
 Identities = 12/12 (100%), Gaps = 0/12 (0%)
 Strand=Plus/Minus

Query  8        GGAACTGACAAT  19
                ||||||||||||
Sbjct  5141673  GGAACTGACAAT  5141662


 Features flanking this part of subject sequence:
   283332 bp at 5' side: potassium inwardly-rectifying channel J3
   1187088 bp at 3' side: nuclear receptor subfamily 4, group A, member 2

 Score = 24.3 bits (12),  Expect =   575
 Identities = 12/12 (100%), Gaps = 0/12 (0%)
 Strand=Plus/Plus

Query  8        GGAACTGACAAT  19
                ||||||||||||
Sbjct  6204575  GGAACTGACAAT  6204586


 Features flanking this part of subject sequence:
   90203 bp at 5' side: death associated protein-like 1
   159876 bp at 3' side: tetratricopeptide repeat, ankyrin repeat and coiled-coil ...

 Score = 24.3 bits (12),  Expect =   575
 Identities = 12/12 (100%), Gaps = 0/12 (0%)
 Strand=Plus/Plus

Query  3        TCATCGGAACTG  14
                ||||||||||||
Sbjct  9971954  TCATCGGAACTG  9971965


 Features in this part of subject sequence:
   glutamate decarboxylase 1 isoform GAD67

 Score = 24.3 bits (12),  Expect =   575
 Identities = 12/12 (100%), Gaps = 0/12 (0%)
 Strand=Plus/Plus

Query  8         GGAACTGACAAT  19
                 ||||||||||||
Sbjct  21911676  GGAACTGACAAT  21911687


 Features in this part of subject sequence:
   golgi reassembly stacking protein 2

 Score = 24.3 bits (12),  Expect =   575
 Identities = 12/12 (100%), Gaps = 0/12 (0%)
 Strand=Plus/Minus

Query  8         GGAACTGACAAT  19
                 ||||||||||||
Sbjct  21996705  GGAACTGACAAT  21996694


 Features in this part of subject sequence:
   tousled-like kinase 1 isoform 1

 Score = 24.3 bits (12),  Expect =   575
 Identities = 12/12 (100%), Gaps = 0/12 (0%)
 Strand=Plus/Plus

Query  8         GGAACTGACAAT  19
                 ||||||||||||
Sbjct  22216495  GGAACTGACAAT  22216506


 Features flanking this part of subject sequence:
   252995 bp at 5' side: CWC22 spliceosome-associated protein homolog
   735696 bp at 3' side: ubiquitin-conjugating enzyme E2E 3

 Score = 24.3 bits (12),  Expect =   575
 Identities = 12/12 (100%), Gaps = 0/12 (0%)
 Strand=Plus/Plus

Query  8         GGAACTGACAAT  19
                 ||||||||||||
Sbjct  31320481  GGAACTGACAAT  31320492


 Features flanking this part of subject sequence:
   1154 bp at 5' side: O-sialoglycoprotein endopeptidase-like 1
   8962 bp at 3' side: ORM1-like 1

 Score = 24.3 bits (12),  Expect =   575
 Identities = 12/12 (100%), Gaps = 0/12 (0%)
 Strand=Plus/Plus

Query  3         TCATCGGAACTG  14
                 ||||||||||||
Sbjct  40836938  TCATCGGAACTG  40836949


 Features flanking this part of subject sequence:
   127536 bp at 5' side: myosin IB isoform 2
   127108 bp at 3' side: oligonucleotide/oligosaccharide-binding fold containing 2A

 Score = 24.3 bits (12),  Expect =   575
 Identities = 12/12 (100%), Gaps = 0/12 (0%)
 Strand=Plus/Plus

Query  4         CATCGGAACTGA  15
                 ||||||||||||
Sbjct  42625640  CATCGGAACTGA  42625651


 Features flanking this part of subject sequence:
   17119 bp at 5' side: transmembrane protein with EGF-like and two follistatin-l...
   1065008 bp at 3' side: similar to DnaJ (Hsp40) homolog, subfamily C, member 17

 Score = 24.3 bits (12),  Expect =   575
 Identities = 12/12 (100%), Gaps = 0/12 (0%)
 Strand=Plus/Plus

Query  2         CTCATCGGAACT  13
                 ||||||||||||
Sbjct  43285787  CTCATCGGAACT  43285798


 Features in this part of subject sequence:
   neuropilin 2 isoform 1 precursor
   neuropilin 2 isoform 2 precursor

 Score = 24.3 bits (12),  Expect =   575
 Identities = 12/12 (100%), Gaps = 0/12 (0%)
 Strand=Plus/Minus

Query  8         GGAACTGACAAT  19
                 ||||||||||||
Sbjct  56771226  GGAACTGACAAT  56771215


 Features flanking this part of subject sequence:
   182589 bp at 5' side: neuropilin 2 isoform 6 precursor
   78189 bp at 3' side: INO80 complex subunit D

 Score = 24.3 bits (12),  Expect =   575
 Identities = 12/12 (100%), Gaps = 0/12 (0%)
 Strand=Plus/Minus

Query  3         TCATCGGAACTG  14
                 ||||||||||||
Sbjct  57000321  TCATCGGAACTG  57000310


 Features in this part of subject sequence:
   RCD1 required for cell differentiation1 homolog

 Score = 24.3 bits (12),  Expect =   575
 Identities = 12/12 (100%), Gaps = 0/12 (0%)
 Strand=Plus/Minus

Query  8         GGAACTGACAAT  19
                 ||||||||||||
Sbjct  69644557  GGAACTGACAAT  69644546


 Features flanking this part of subject sequence:
   134602 bp at 5' side: monoacylglycerol O-acyltransferase 1
   64269 bp at 3' side: acyl-CoA synthetase long-chain family member 3

 Score = 24.3 bits (12),  Expect =   575
 Identities = 12/12 (100%), Gaps = 0/12 (0%)
 Strand=Plus/Plus

Query  8         GGAACTGACAAT  19
                 ||||||||||||
Sbjct  73918629  GGAACTGACAAT  73918640


 Features flanking this part of subject sequence:
   162451 bp at 5' side: sphingosine kinase type 1-interacting protein isoform 1
   681572 bp at 3' side: phosphotyrosine interaction domain containing 1 isoform 1

 Score = 24.3 bits (12),  Expect =   575
 Identities = 12/12 (100%), Gaps = 0/12 (0%)
 Strand=Plus/Plus

Query  8         GGAACTGACAAT  19
                 ||||||||||||
Sbjct  79418183  GGAACTGACAAT  79418194


 Features in this part of subject sequence:
   phosphotyrosine interaction domain containing 1 isoform 1
   phosphotyrosine interaction domain containing 1 isoform 2

 Score = 24.3 bits (12),  Expect =   575
 Identities = 12/12 (100%), Gaps = 0/12 (0%)
 Strand=Plus/Plus

Query  1         GCTCATCGGAAC  12
                 ||||||||||||
Sbjct  80245236  GCTCATCGGAAC  80245247


 Features in this part of subject sequence:
   F-box protein 36

 Score = 24.3 bits (12),  Expect =   575
 Identities = 12/12 (100%), Gaps = 0/12 (0%)
 Strand=Plus/Minus

Query  8         GGAACTGACAAT  19
                 ||||||||||||
Sbjct  81045154  GGAACTGACAAT  81045143


>ref|NW_001842361.2| Homo sapiens chromosome X genomic contig, alternate assembly 
(based on HuRef), whole genome shotgun sequence
Length=7823426

 Features in this part of subject sequence:
   tetraspanin 7

 Score = 28.2 bits (14),  Expect =    37
 Identities = 14/14 (100%), Gaps = 0/14 (0%)
 Strand=Plus/Minus

Query  1        GCTCATCGGAACTG  14
                ||||||||||||||
Sbjct  6443942  GCTCATCGGAACTG  6443929


 Features flanking this part of subject sequence:
   266492 bp at 5' side: dual specificity phosphatase 21
   32755 bp at 3' side: FUN14 domain containing 1

 Score = 26.3 bits (13),  Expect =   145
 Identities = 13/13 (100%), Gaps = 0/13 (0%)
 Strand=Plus/Minus

Query  5       ATCGGAACTGACA  17
               |||||||||||||
Sbjct  555480  ATCGGAACTGACA  555468


 Features in this part of subject sequence:
   monoamine oxidase B

 Score = 24.3 bits (12),  Expect =   575
 Identities = 15/16 (93%), Gaps = 0/16 (0%)
 Strand=Plus/Minus

Query  2        CTCATCGGAACTGACA  17
                ||||| ||||||||||
Sbjct  1337219  CTCATGGGAACTGACA  1337204


 Features in this part of subject sequence:
   calcium/calmodulin-dependent serine protein kinase isoform 1
   calcium/calmodulin-dependent serine protein kinase isoform 2

 Score = 24.3 bits (12),  Expect =   575
 Identities = 12/12 (100%), Gaps = 0/12 (0%)
 Strand=Plus/Minus

Query  8        GGAACTGACAAT  19
                ||||||||||||
Sbjct  3426329  GGAACTGACAAT  3426318


>ref|NW_001838706.1| Homo sapiens chromosome 21 genomic contig, alternate assembly 
(based on HuRef), whole genome shotgun sequence
Length=23891590

 Features flanking this part of subject sequence:
   640622 bp at 5' side: ADAM metallopeptidase with thrombospondin type 1 motif, 5...
   1269614 bp at 3' side: N-6 adenine-specific DNA methyltransferase 1 isoform 1

 Score = 28.2 bits (14),  Expect =    37
 Identities = 14/14 (100%), Gaps = 0/14 (0%)
 Strand=Plus/Minus

Query  3         TCATCGGAACTGAC  16
                 ||||||||||||||
Sbjct  13813522  TCATCGGAACTGAC  13813509


 Features flanking this part of subject sequence:
   174887 bp at 5' side: hypothetical protein LOC388815 isoform b
   952503 bp at 3' side: coxsackie virus and adenovirus receptor precursor

 Score = 24.3 bits (12),  Expect =   575
 Identities = 12/12 (100%), Gaps = 0/12 (0%)
 Strand=Plus/Minus

Query  8        GGAACTGACAAT  19
                ||||||||||||
Sbjct  2748163  GGAACTGACAAT  2748152


 Features flanking this part of subject sequence:
   13737 bp at 5' side: early undifferentiated retina and lens isoform 3
   412161 bp at 3' side: chondrolectin precursor

 Score = 24.3 bits (12),  Expect =   575
 Identities = 12/12 (100%), Gaps = 0/12 (0%)
 Strand=Plus/Plus

Query  8        GGAACTGACAAT  19
                ||||||||||||
Sbjct  4022725  GGAACTGACAAT  4022736


 Features flanking this part of subject sequence:
   342671 bp at 5' side: early undifferentiated retina and lens isoform 3
   83227 bp at 3' side: chondrolectin precursor

 Score = 24.3 bits (12),  Expect =   575
 Identities = 12/12 (100%), Gaps = 0/12 (0%)
 Strand=Plus/Minus

Query  8        GGAACTGACAAT  19
                ||||||||||||
Sbjct  4351670  GGAACTGACAAT  4351659


 Features flanking this part of subject sequence:
   2419645 bp at 5' side: enterokinase precursor
   175742 bp at 3' side: neural cell adhesion molecule 2 precursor

 Score = 24.3 bits (12),  Expect =   575
 Identities = 12/12 (100%), Gaps = 0/12 (0%)
 Strand=Plus/Plus

Query  6        TCGGAACTGACA  17
                ||||||||||||
Sbjct  7012937  TCGGAACTGACA  7012948


 Features in this part of subject sequence:
   amyloid beta A4 protein isoform g
   amyloid beta A4 protein isoform d

 Score = 24.3 bits (12),  Expect =   575
 Identities = 12/12 (100%), Gaps = 0/12 (0%)
 Strand=Plus/Minus

Query  8         GGAACTGACAAT  19
                 ||||||||||||
Sbjct  12103793  GGAACTGACAAT  12103782


 Features flanking this part of subject sequence:
   53089 bp at 5' side: hormonally upregulated Neu-associated kinase
   217997 bp at 3' side: chromosome 21 open reading frame 45

 Score = 24.3 bits (12),  Expect =   575
 Identities = 12/12 (100%), Gaps = 0/12 (0%)
 Strand=Plus/Plus

Query  4         CATCGGAACTGA  15
                 ||||||||||||
Sbjct  18261977  CATCGGAACTGA  18261988


>ref|NW_001838453.1| Homo sapiens chromosome 17 genomic contig, alternate assembly 
(based on HuRef), whole genome shotgun sequence
Length=5178

 Score = 28.2 bits (14),  Expect =    37
 Identities = 14/14 (100%), Gaps = 0/14 (0%)
 Strand=Plus/Plus

Query  2     CTCATCGGAACTGA  15
             ||||||||||||||
Sbjct  1549  CTCATCGGAACTGA  1562


>ref|NW_001838439.2| Homo sapiens chromosome 17 genomic contig, alternate assembly 
(based on HuRef), whole genome shotgun sequence
Length=7037

 Score = 28.2 bits (14),  Expect =    37
 Identities = 14/14 (100%), Gaps = 0/14 (0%)
 Strand=Plus/Minus

Query  2     CTCATCGGAACTGA  15
             ||||||||||||||
Sbjct  3938  CTCATCGGAACTGA  3925


>ref|NW_001838430.2| Homo sapiens chromosome 17 genomic contig, alternate assembly 
(based on HuRef), whole genome shotgun sequence
Length=5126965

 Features in this part of subject sequence:
   EF-hand calcium binding domain 5 isoform a
   EF-hand calcium binding domain 5 isoform b

 Score = 28.2 bits (14),  Expect =    37
 Identities = 17/18 (94%), Gaps = 0/18 (0%)
 Strand=Plus/Minus

Query  2        CTCATCGGAACTGACAAT  19
                |||||| |||||||||||
Sbjct  2012229  CTCATCTGAACTGACAAT  2012212


 Features in this part of subject sequence:
   suppressor of Ty 6 homolog

 Score = 24.3 bits (12),  Expect =   575
 Identities = 12/12 (100%), Gaps = 0/12 (0%)
 Strand=Plus/Plus

Query  3        TCATCGGAACTG  14
                ||||||||||||
Sbjct  3383482  TCATCGGAACTG  3383493


>ref|NW_001838222.1| Homo sapiens chromosome 15 genomic contig, alternate assembly 
(based on HuRef), whole genome shotgun sequence
Length=9582856

 Features flanking this part of subject sequence:
   221506 bp at 5' side: BTB/POZ KELCH domain protein
   202098 bp at 3' side: ATP/GTP binding protein-like 1

 Score = 28.2 bits (14),  Expect =    37
 Identities = 17/18 (94%), Gaps = 0/18 (0%)
 Strand=Plus/Minus

Query  2        CTCATCGGAACTGACAAT  19
                ||||| ||||||||||||
Sbjct  1449633  CTCATGGGAACTGACAAT  1449616


 Features in this part of subject sequence:
   phosphodiesterase 8A isoform 2
   phosphodiesterase 8A isoform 1

 Score = 24.3 bits (12),  Expect =   575
 Identities = 12/12 (100%), Gaps = 0/12 (0%)
 Strand=Plus/Minus

Query  8       GGAACTGACAAT  19
               ||||||||||||
Sbjct  495091  GGAACTGACAAT  495080


 Features flanking this part of subject sequence:
   14394 bp at 5' side: similar to hCG1991431
   104061 bp at 3' side: hypothetical protein

 Score = 24.3 bits (12),  Expect =   575
 Identities = 12/12 (100%), Gaps = 0/12 (0%)
 Strand=Plus/Plus

Query  4       CATCGGAACTGA  15
               ||||||||||||
Sbjct  734375  CATCGGAACTGA  734386


 Features flanking this part of subject sequence:
   52009 bp at 5' side: ATP/GTP binding protein-like 1
   795630 bp at 3' side: neurotrophic tyrosine kinase, receptor, type 3 isoform b ...

 Score = 24.3 bits (12),  Expect =   575
 Identities = 12/12 (100%), Gaps = 0/12 (0%)
 Strand=Plus/Minus

Query  8        GGAACTGACAAT  19
                ||||||||||||
Sbjct  2588752  GGAACTGACAAT  2588741


 Features in this part of subject sequence:
   synaptic vesicle protein 2B homolog

 Score = 24.3 bits (12),  Expect =   575
 Identities = 12/12 (100%), Gaps = 0/12 (0%)
 Strand=Plus/Minus

Query  8        GGAACTGACAAT  19
                ||||||||||||
Sbjct  6739545  GGAACTGACAAT  6739534


 Features flanking this part of subject sequence:
   16798 bp at 5' side: hypothetical protein XP_002344915

 Score = 24.3 bits (12),  Expect =   575
 Identities = 12/12 (100%), Gaps = 0/12 (0%)
 Strand=Plus/Plus

Query  8        GGAACTGACAAT  19
                ||||||||||||
Sbjct  8881790  GGAACTGACAAT  8881801


>ref|NW_001838194.1| Homo sapiens chromosome 15 genomic contig, alternate assembly 
(based on HuRef), whole genome shotgun sequence
Length=3573579

 Features in this part of subject sequence:
   similar to hCG2038990

 Score = 28.2 bits (14),  Expect =    37
 Identities = 14/14 (100%), Gaps = 0/14 (0%)
 Strand=Plus/Plus

Query  2        CTCATCGGAACTGA  15
                ||||||||||||||
Sbjct  1739589  CTCATCGGAACTGA  1739602


 Features in this part of subject sequence:
   similar to hCG2038990

 Score = 28.2 bits (14),  Expect =    37
 Identities = 14/14 (100%), Gaps = 0/14 (0%)
 Strand=Plus/Plus

Query  2        CTCATCGGAACTGA  15
                ||||||||||||||
Sbjct  1742322  CTCATCGGAACTGA  1742335


 Features flanking this part of subject sequence:
   1737 bp at 5' side: similar to hCG2038990
   112449 bp at 3' side: hypothetical protein

 Score = 28.2 bits (14),  Expect =    37
 Identities = 14/14 (100%), Gaps = 0/14 (0%)
 Strand=Plus/Plus

Query  2        CTCATCGGAACTGA  15
                ||||||||||||||
Sbjct  1744972  CTCATCGGAACTGA  1744985


 Features flanking this part of subject sequence:
   7210 bp at 5' side: similar to hCG2038990
   106976 bp at 3' side: hypothetical protein

 Score = 28.2 bits (14),  Expect =    37
 Identities = 14/14 (100%), Gaps = 0/14 (0%)
 Strand=Plus/Plus

Query  2        CTCATCGGAACTGA  15
                ||||||||||||||
Sbjct  1750445  CTCATCGGAACTGA  1750458


 Features flanking this part of subject sequence:
   9904 bp at 5' side: similar to hCG2038990
   104282 bp at 3' side: hypothetical protein

 Score = 28.2 bits (14),  Expect =    37
 Identities = 14/14 (100%), Gaps = 0/14 (0%)
 Strand=Plus/Plus

Query  2        CTCATCGGAACTGA  15
                ||||||||||||||
Sbjct  1753139  CTCATCGGAACTGA  1753152


 Features flanking this part of subject sequence:
   15309 bp at 5' side: similar to hCG2038990
   98877 bp at 3' side: hypothetical protein

 Score = 28.2 bits (14),  Expect =    37
 Identities = 14/14 (100%), Gaps = 0/14 (0%)
 Strand=Plus/Plus

Query  2        CTCATCGGAACTGA  15
                ||||||||||||||
Sbjct  1758544  CTCATCGGAACTGA  1758557


 Features flanking this part of subject sequence:
   17984 bp at 5' side: similar to hCG2038990
   96202 bp at 3' side: hypothetical protein

 Score = 28.2 bits (14),  Expect =    37
 Identities = 14/14 (100%), Gaps = 0/14 (0%)
 Strand=Plus/Plus

Query  2        CTCATCGGAACTGA  15
                ||||||||||||||
Sbjct  1761219  CTCATCGGAACTGA  1761232


>ref|NW_001837986.1| Homo sapiens chromosome 10 genomic contig, alternate assembly 
(based on HuRef), whole genome shotgun sequence
Length=18599630

 Features in this part of subject sequence:
   protocadherin 15 isoform CD3-2 precursor
   protocadherin 15 isoform CD3-1 precursor

 Score = 28.2 bits (14),  Expect =    37
 Identities = 14/14 (100%), Gaps = 0/14 (0%)
 Strand=Plus/Minus

Query  5        ATCGGAACTGACAA  18
                ||||||||||||||
Sbjct  1018471  ATCGGAACTGACAA  1018458


 Features in this part of subject sequence:
   protocadherin 15 isoform CD3-2 precursor
   protocadherin 15 isoform CD3-1 precursor

 Score = 24.3 bits (12),  Expect =   575
 Identities = 12/12 (100%), Gaps = 0/12 (0%)
 Strand=Plus/Plus

Query  8        GGAACTGACAAT  19
                ||||||||||||
Sbjct  1580591  GGAACTGACAAT  1580602


 Features in this part of subject sequence:
   protocadherin 15 isoform CD3-2 precursor
   protocadherin 15 isoform CD3-1 precursor

 Score = 24.3 bits (12),  Expect =   575
 Identities = 12/12 (100%), Gaps = 0/12 (0%)
 Strand=Plus/Plus

Query  8        GGAACTGACAAT  19
                ||||||||||||
Sbjct  1580610  GGAACTGACAAT  1580621


 Features flanking this part of subject sequence:
   1054729 bp at 5' side: ZW10 interactor isoform b
   786000 bp at 3' side: inositol polyphosphate multikinase

 Score = 24.3 bits (12),  Expect =   575
 Identities = 12/12 (100%), Gaps = 0/12 (0%)
 Strand=Plus/Minus

Query  8        GGAACTGACAAT  19
                ||||||||||||
Sbjct  4583832  GGAACTGACAAT  4583821


 Features in this part of subject sequence:
   zinc finger protein 365 isoform C
   zinc finger protein 365 isoform D

 Score = 24.3 bits (12),  Expect =   575
 Identities = 12/12 (100%), Gaps = 0/12 (0%)
 Strand=Plus/Plus

Query  8        GGAACTGACAAT  19
                ||||||||||||
Sbjct  9822407  GGAACTGACAAT  9822418


 Features flanking this part of subject sequence:
   744900 bp at 5' side: hypothetical protein XP_002344528
   1557737 bp at 3' side: catenin, alpha 3

 Score = 24.3 bits (12),  Expect =   575
 Identities = 12/12 (100%), Gaps = 0/12 (0%)
 Strand=Plus/Plus

Query  7         CGGAACTGACAA  18
                 ||||||||||||
Sbjct  11545391  CGGAACTGACAA  11545402


>ref|NW_001838988.2| Homo sapiens chromosome 6 genomic contig, alternate assembly 
(based on HuRef), whole genome shotgun sequence
Length=10950630

 Features flanking this part of subject sequence:
   385079 bp at 5' side: mannosidase, endo-alpha

 Score = 28.2 bits (14),  Expect =    37
 Identities = 14/14 (100%), Gaps = 0/14 (0%)
 Strand=Plus/Plus

Query  5         ATCGGAACTGACAA  18
                 ||||||||||||||
Sbjct  10820989  ATCGGAACTGACAA  10821002


 Features flanking this part of subject sequence:
   439259 bp at 3' side: prolyl endopeptidase

 Score = 24.3 bits (12),  Expect =   575
 Identities = 15/16 (93%), Gaps = 0/16 (0%)
 Strand=Plus/Minus

Query  2       CTCATCGGAACTGACA  17
               |||||| |||||||||
Sbjct  170146  CTCATCAGAACTGACA  170131


 Features flanking this part of subject sequence:
   74605 bp at 5' side: hypothetical protein
   2129 bp at 3' side: HECT domain and ankyrin repeat containing, E3 ubiquitin p...

 Score = 24.3 bits (12),  Expect =   575
 Identities = 12/12 (100%), Gaps = 0/12 (0%)
 Strand=Plus/Plus

Query  8        GGAACTGACAAT  19
                ||||||||||||
Sbjct  1150443  GGAACTGACAAT  1150454


 Features flanking this part of subject sequence:
   160365 bp at 5' side: single-minded homolog 1
   228227 bp at 3' side: hypothetical protein XP_002345967

 Score = 24.3 bits (12),  Expect =   575
 Identities = 12/12 (100%), Gaps = 0/12 (0%)
 Strand=Plus/Minus

Query  6        TCGGAACTGACA  17
                ||||||||||||
Sbjct  5786716  TCGGAACTGACA  5786705


 Features flanking this part of subject sequence:
   317468 bp at 5' side: hypothetical protein LOC84553
   37868 bp at 3' side: F-box and leucine-rich repeat protein 4

 Score = 24.3 bits (12),  Expect =   575
 Identities = 12/12 (100%), Gaps = 0/12 (0%)
 Strand=Plus/Minus

Query  8        GGAACTGACAAT  19
                ||||||||||||
Sbjct  7051806  GGAACTGACAAT  7051795


>ref|NW_001838927.1| Homo sapiens chromosome 5 genomic contig, alternate assembly 
(based on HuRef), whole genome shotgun sequence
Length=9770120

 Features flanking this part of subject sequence:
   320928 bp at 5' side: hypothetical protein
   64414 bp at 3' side: hypothetical protein

 Score = 28.2 bits (14),  Expect =    37
 Identities = 14/14 (100%), Gaps = 0/14 (0%)
 Strand=Plus/Plus

Query  4        CATCGGAACTGACA  17
                ||||||||||||||
Sbjct  1037209  CATCGGAACTGACA  1037222


>ref|NW_001838926.1| Homo sapiens chromosome 5 genomic contig, alternate assembly 
(based on HuRef), whole genome shotgun sequence
Length=3561194

 Features flanking this part of subject sequence:
   48327 bp at 5' side: hypothetical protein LOC23379
   773896 bp at 3' side: hypothetical protein LOC401172

 Score = 28.2 bits (14),  Expect =    37
 Identities = 14/14 (100%), Gaps = 0/14 (0%)
 Strand=Plus/Minus

Query  4        CATCGGAACTGACA  17
                ||||||||||||||
Sbjct  1348659  CATCGGAACTGACA  1348646


 Features flanking this part of subject sequence:
   647637 bp at 3' side: ADAM metallopeptidase with thrombospondin type 1 motif, 1...

 Score = 24.3 bits (12),  Expect =   575
 Identities = 12/12 (100%), Gaps = 0/12 (0%)
 Strand=Plus/Minus

Query  7       CGGAACTGACAA  18
               ||||||||||||
Sbjct  303464  CGGAACTGACAA  303453


 Features flanking this part of subject sequence:
   19868 bp at 5' side: probable ubiquitin-conjugating enzyme E2 FLJ25076
   88342 bp at 3' side: NOL1/NOP2/Sun domain family, member 2

 Score = 24.3 bits (12),  Expect =   575
 Identities = 12/12 (100%), Gaps = 0/12 (0%)
 Strand=Plus/Minus

Query  7        CGGAACTGACAA  18
                ||||||||||||
Sbjct  2323459  CGGAACTGACAA  2323448


>ref|NW_001838921.1| Homo sapiens chromosome 4 genomic contig, alternate assembly 
(based on HuRef), whole genome shotgun sequence
Length=50948600

 Features flanking this part of subject sequence:
   132407 bp at 5' side: hypothetical protein
   585808 bp at 3' side: odz, odd Oz/ten-m homolog 3

 Score = 28.2 bits (14),  Expect =    37
 Identities = 17/18 (94%), Gaps = 0/18 (0%)
 Strand=Plus/Plus

Query  1         GCTCATCGGAACTGACAA  18
                 |||||| |||||||||||
Sbjct  42897437  GCTCATAGGAACTGACAA  42897454


 Features flanking this part of subject sequence:
   171410 bp at 5' side: RNA binding motif protein 46
   212528 bp at 3' side: neuropeptide Y receptor Y2

 Score = 24.3 bits (12),  Expect =   575
 Identities = 12/12 (100%), Gaps = 0/12 (0%)
 Strand=Plus/Plus

Query  8         GGAACTGACAAT  19
                 ||||||||||||
Sbjct  16143449  GGAACTGACAAT  16143460


 Features flanking this part of subject sequence:
   600028 bp at 5' side: cathepsin O preproprotein preproprotein
   221306 bp at 3' side: platelet-derived growth factor C precursor

 Score = 24.3 bits (12),  Expect =   575
 Identities = 12/12 (100%), Gaps = 0/12 (0%)
 Strand=Plus/Plus

Query  3         TCATCGGAACTG  14
                 ||||||||||||
Sbjct  17696024  TCATCGGAACTG  17696035


 Features flanking this part of subject sequence:
   626510 bp at 5' side: cathepsin O preproprotein preproprotein
   194824 bp at 3' side: platelet-derived growth factor C precursor

 Score = 24.3 bits (12),  Expect =   575
 Identities = 12/12 (100%), Gaps = 0/12 (0%)
 Strand=Plus/Plus

Query  8         GGAACTGACAAT  19
                 ||||||||||||
Sbjct  17722506  GGAACTGACAAT  17722517


 Features flanking this part of subject sequence:
   1125129 bp at 5' side: Rap guanine nucleotide exchange factor 2
   904792 bp at 3' side: follistatin-like 5 isoform a

 Score = 24.3 bits (12),  Expect =   575
 Identities = 12/12 (100%), Gaps = 0/12 (0%)
 Strand=Plus/Minus

Query  8         GGAACTGACAAT  19
                 ||||||||||||
Sbjct  21636810  GGAACTGACAAT  21636799


 Features flanking this part of subject sequence:
   465 bp at 5' side: carbonic reductase 4
   86129 bp at 3' side: SH3 domain containing ring finger 1

 Score = 24.3 bits (12),  Expect =   575
 Identities = 12/12 (100%), Gaps = 0/12 (0%)
 Strand=Plus/Plus

Query  6         TCGGAACTGACA  17
                 ||||||||||||
Sbjct  30167393  TCGGAACTGACA  30167404


>ref|NW_001838920.1| Homo sapiens chromosome 4 genomic contig, alternate assembly 
(based on HuRef), whole genome shotgun sequence
Length=20364230

 Features flanking this part of subject sequence:
   187033 bp at 5' side: hypothetical protein LOC132321
   2428932 bp at 3' side: hypothetical protein

 Score = 28.2 bits (14),  Expect =    37
 Identities = 14/14 (100%), Gaps = 0/14 (0%)
 Strand=Plus/Minus

Query  3         TCATCGGAACTGAC  16
                 ||||||||||||||
Sbjct  10796711  TCATCGGAACTGAC  10796698


 Features flanking this part of subject sequence:
   246446 bp at 5' side: protocadherin 10 isoform 2 precursor
   800295 bp at 3' side: poly(A) binding protein, cytoplasmic 4-like

 Score = 26.3 bits (13),  Expect =   145
 Identities = 16/17 (94%), Gaps = 0/17 (0%)
 Strand=Plus/Minus

Query  3         TCATCGGAACTGACAAT  19
                 |||| ||||||||||||
Sbjct  14895774  TCATTGGAACTGACAAT  14895758


 Features flanking this part of subject sequence:
   446994 bp at 5' side: sprouty homolog 1, antagonist of FGF signaling
   213522 bp at 3' side: similar to TRIMCyp

 Score = 24.3 bits (12),  Expect =   575
 Identities = 12/12 (100%), Gaps = 0/12 (0%)
 Strand=Plus/Plus

Query  3        TCATCGGAACTG  14
                ||||||||||||
Sbjct  5344124  TCATCGGAACTG  5344135


 Features flanking this part of subject sequence:
   568974 bp at 5' side: similar to TRIMCyp
   36660 bp at 3' side: ankyrin repeat domain 50

 Score = 24.3 bits (12),  Expect =   575
 Identities = 12/12 (100%), Gaps = 0/12 (0%)
 Strand=Plus/Plus

Query  8        GGAACTGACAAT  19
                ||||||||||||
Sbjct  6127156  GGAACTGACAAT  6127167


 Features flanking this part of subject sequence:
   289092 bp at 5' side: hypothetical protein LOC132321
   2326875 bp at 3' side: hypothetical protein

 Score = 24.3 bits (12),  Expect =   575
 Identities = 12/12 (100%), Gaps = 0/12 (0%)
 Strand=Plus/Plus

Query  8         GGAACTGACAAT  19
                 ||||||||||||
Sbjct  10898757  GGAACTGACAAT  10898768


>ref|NW_001838863.1| Homo sapiens chromosome 2 genomic contig, alternate assembly 
(based on HuRef), whole genome shotgun sequence
Length=44081246

 Features in this part of subject sequence:
   chromosome 2 open reading frame 21 isoform 1

 Score = 28.2 bits (14),  Expect =    37
 Identities = 14/14 (100%), Gaps = 0/14 (0%)
 Strand=Plus/Minus

Query  1         GCTCATCGGAACTG  14
                 ||||||||||||||
Sbjct  36159934  GCTCATCGGAACTG  36159921


 Features flanking this part of subject sequence:
   437134 bp at 5' side: hypothetical protein LOC375295
   136635 bp at 3' side: heterogeneous nuclear ribonucleoprotein A3

 Score = 26.3 bits (13),  Expect =   145
 Identities = 13/13 (100%), Gaps = 0/13 (0%)
 Strand=Plus/Plus

Query  1        GCTCATCGGAACT  13
                |||||||||||||
Sbjct  3368493  GCTCATCGGAACT  3368505


 Features in this part of subject sequence:
   par-3 partitioning defective 3 homolog B isoform b
   par-3 partitioning defective 3 homolog B isoform c

 Score = 26.3 bits (13),  Expect =   145
 Identities = 13/13 (100%), Gaps = 0/13 (0%)
 Strand=Plus/Plus

Query  3         TCATCGGAACTGA  15
                 |||||||||||||
Sbjct  31718952  TCATCGGAACTGA  31718964


 Features flanking this part of subject sequence:
   255952 bp at 5' side: CWC22 spliceosome-associated protein homolog
   736035 bp at 3' side: ubiquitin-conjugating enzyme E2E 3

 Score = 24.3 bits (12),  Expect =   575
 Identities = 12/12 (100%), Gaps = 0/12 (0%)
 Strand=Plus/Plus

Query  8        GGAACTGACAAT  19
                ||||||||||||
Sbjct  6522340  GGAACTGACAAT  6522351


 Features flanking this part of subject sequence:
   1154 bp at 5' side: O-sialoglycoprotein endopeptidase-like 1
   8962 bp at 3' side: ORM1-like 1

 Score = 24.3 bits (12),  Expect =   575
 Identities = 12/12 (100%), Gaps = 0/12 (0%)
 Strand=Plus/Plus

Query  3         TCATCGGAACTG  14
                 ||||||||||||
Sbjct  16043464  TCATCGGAACTG  16043475


 Features flanking this part of subject sequence:
   127089 bp at 5' side: myosin IB isoform 2
   127195 bp at 3' side: oligonucleotide/oligosaccharide-binding fold containing 2A

 Score = 24.3 bits (12),  Expect =   575
 Identities = 12/12 (100%), Gaps = 0/12 (0%)
 Strand=Plus/Plus

Query  4         CATCGGAACTGA  15
                 ||||||||||||
Sbjct  17831792  CATCGGAACTGA  17831803


 Features flanking this part of subject sequence:
   17140 bp at 5' side: transmembrane protein with EGF-like and two follistatin-l...
   1064456 bp at 3' side: similar to hCG1642995

 Score = 24.3 bits (12),  Expect =   575
 Identities = 12/12 (100%), Gaps = 0/12 (0%)
 Strand=Plus/Plus

Query  2         CTCATCGGAACT  13
                 ||||||||||||
Sbjct  18493120  CTCATCGGAACT  18493131


 Features in this part of subject sequence:
   neuropilin 2 isoform 1 precursor
   neuropilin 2 isoform 2 precursor

 Score = 24.3 bits (12),  Expect =   575
 Identities = 12/12 (100%), Gaps = 0/12 (0%)
 Strand=Plus/Minus

Query  8         GGAACTGACAAT  19
                 ||||||||||||
Sbjct  31966641  GGAACTGACAAT  31966630


 Features flanking this part of subject sequence:
   182050 bp at 5' side: neuropilin 2 isoform 6 precursor
   78195 bp at 3' side: INO80 complex subunit D

 Score = 24.3 bits (12),  Expect =   575
 Identities = 12/12 (100%), Gaps = 0/12 (0%)
 Strand=Plus/Minus

Query  3         TCATCGGAACTG  14
                 ||||||||||||
Sbjct  32195198  TCATCGGAACTG  32195187


>ref|NM_015137.3| Homo sapiens EFR3 homolog A (S. cerevisiae) (EFR3A), mRNA
Length=5299

 Score = 26.3 bits (13),  Expect =   145
 Identities = 13/13 (100%), Gaps = 0/13 (0%)
 Strand=Plus/Minus

Query  7     CGGAACTGACAAT  19
             |||||||||||||
Sbjct  2247  CGGAACTGACAAT  2235


>ref|NM_022496.3| Homo sapiens ARP6 actin-related protein 6 homolog (yeast) (ACTR6), 
mRNA
Length=1784

 Score = 26.3 bits (13),  Expect =   145
 Identities = 13/13 (100%), Gaps = 0/13 (0%)
 Strand=Plus/Minus

Query  7    CGGAACTGACAAT  19
            |||||||||||||
Sbjct  148  CGGAACTGACAAT  136


>ref|NT_025028.14| Homo sapiens chromosome 18 genomic contig, GRCh37 reference primary 
assembly
Length=25808112

 Features in this part of subject sequence:
   zinc finger protein 407 isoform 1

 Score = 26.3 bits (13),  Expect =   145
 Identities = 13/13 (100%), Gaps = 0/13 (0%)
 Strand=Plus/Minus

Query  4         CATCGGAACTGAC  16
                 |||||||||||||
Sbjct  20383952  CATCGGAACTGAC  20383940


 Features flanking this part of subject sequence:
   73395 bp at 5' side: hypothetical protein
   622190 bp at 3' side: cadherin 20, type 2 preproprotein preproprotein

 Score = 24.3 bits (12),  Expect =   575
 Identities = 12/12 (100%), Gaps = 0/12 (0%)
 Strand=Plus/Plus

Query  8        GGAACTGACAAT  19
                ||||||||||||
Sbjct  6326450  GGAACTGACAAT  6326461


 Features in this part of subject sequence:
   PH domain and leucine rich repeat protein phosphatase

 Score = 24.3 bits (12),  Expect =   575
 Identities = 12/12 (100%), Gaps = 0/12 (0%)
 Strand=Plus/Minus

Query  8        GGAACTGACAAT  19
                ||||||||||||
Sbjct  8386705  GGAACTGACAAT  8386694


 Features flanking this part of subject sequence:
   533471 bp at 5' side: dermatan sulfate epimerase-like
   628813 bp at 3' side: thioredoxin domain containing 10

 Score = 24.3 bits (12),  Expect =   575
 Identities = 12/12 (100%), Gaps = 0/12 (0%)
 Strand=Plus/Plus

Query  8         GGAACTGACAAT  19
                 ||||||||||||
Sbjct  13506210  GGAACTGACAAT  13506221


 Features flanking this part of subject sequence:
   845157 bp at 5' side: galanin receptor 1
   432187 bp at 3' side: similar to hCG1654128

 Score = 24.3 bits (12),  Expect =   575
 Identities = 12/12 (100%), Gaps = 0/12 (0%)
 Strand=Plus/Plus

Query  8         GGAACTGACAAT  19
                 ||||||||||||
Sbjct  23616879  GGAACTGACAAT  23616890


>ref|NT_010966.14| Homo sapiens chromosome 18 genomic contig, GRCh37 reference primary 
assembly
Length=33548238

 Features flanking this part of subject sequence:
   306449 bp at 5' side: hypothetical protein XP_002343637
   80113 bp at 3' side: kelch-like 14

 Score = 26.3 bits (13),  Expect =   145
 Identities = 13/13 (100%), Gaps = 0/13 (0%)
 Strand=Plus/Plus

Query  3         TCATCGGAACTGA  15
                 |||||||||||||
Sbjct  11663597  TCATCGGAACTGA  11663609


 Features in this part of subject sequence:
   bruno-like 4, RNA binding protein isoform 1
   bruno-like 4, RNA binding protein isoform 2

 Score = 26.3 bits (13),  Expect =   145
 Identities = 13/13 (100%), Gaps = 0/13 (0%)
 Strand=Plus/Minus

Query  2         CTCATCGGAACTG  14
                 |||||||||||||
Sbjct  16489447  CTCATCGGAACTG  16489435


 Features in this part of subject sequence:
   zinc finger protein 521

 Score = 24.3 bits (12),  Expect =   575
 Identities = 12/12 (100%), Gaps = 0/12 (0%)
 Strand=Plus/Plus

Query  3        TCATCGGAACTG  14
                ||||||||||||
Sbjct  4211500  TCATCGGAACTG  4211511


 Features flanking this part of subject sequence:
   1275215 bp at 5' side: cadherin 2, type 1 preproprotein preproprotein
   1541929 bp at 3' side: desmocollin 3 isoform Dsc3a preproprotein

 Score = 24.3 bits (12),  Expect =   575
 Identities = 12/12 (100%), Gaps = 0/12 (0%)
 Strand=Plus/Plus

Query  8        GGAACTGACAAT  19
                ||||||||||||
Sbjct  8521303  GGAACTGACAAT  8521314


 Features flanking this part of subject sequence:
   1947711 bp at 5' side: cadherin 2, type 1 preproprotein preproprotein
   869433 bp at 3' side: desmocollin 3 isoform Dsc3a preproprotein

 Score = 24.3 bits (12),  Expect =   575
 Identities = 12/12 (100%), Gaps = 0/12 (0%)
 Strand=Plus/Plus

Query  4        CATCGGAACTGA  15
                ||||||||||||
Sbjct  9193799  CATCGGAACTGA  9193810


 Features in this part of subject sequence:
   hypothetical protein LOC57536

 Score = 24.3 bits (12),  Expect =   575
 Identities = 12/12 (100%), Gaps = 0/12 (0%)
 Strand=Plus/Minus

Query  8         GGAACTGACAAT  19
                 ||||||||||||
Sbjct  15902997  GGAACTGACAAT  15902986


 Features flanking this part of subject sequence:
   156906 bp at 5' side: endothelial lipase precursor
   36404 bp at 3' side: acetyl-coenzyme A acyltransferase 2

 Score = 24.3 bits (12),  Expect =   575
 Identities = 15/16 (93%), Gaps = 0/16 (0%)
 Strand=Plus/Plus

Query  4         CATCGGAACTGACAAT  19
                 |||| |||||||||||
Sbjct  28762900  CATCTGAACTGACAAT  28762915


 Features flanking this part of subject sequence:
   334883 bp at 5' side: deleted in colorectal carcinoma
   276773 bp at 3' side: similar to zinc finger protein 195

 Score = 24.3 bits (12),  Expect =   575
 Identities = 12/12 (100%), Gaps = 0/12 (0%)
 Strand=Plus/Minus

Query  8         GGAACTGACAAT  19
                 ||||||||||||
Sbjct  32881019  GGAACTGACAAT  32881008


>ref|NT_167190.1| Homo sapiens chromosome 11 genomic contig, GRCh37 reference primary 
assembly
Length=41593379

 Features flanking this part of subject sequence:
   53564 bp at 5' side: low density lipoprotein receptor-related protein 5
   35019 bp at 3' side: SAPS domain family, member 3

 Score = 26.3 bits (13),  Expect =   145
 Identities = 13/13 (100%), Gaps = 0/13 (0%)
 Strand=Plus/Plus

Query  7         CGGAACTGACAAT  19
                 |||||||||||||
Sbjct  13575897  CGGAACTGACAAT  13575909


 Features flanking this part of subject sequence:
   18628 bp at 5' side: phytoceramidase, alkaline
   585 bp at 3' side: UDP-GlcNAc:betaGal beta-1,3-N-acetylglucosaminyltransfera...

 Score = 26.3 bits (13),  Expect =   145
 Identities = 13/13 (100%), Gaps = 0/13 (0%)
 Strand=Plus/Plus

Query  4         CATCGGAACTGAC  16
                 |||||||||||||
Sbjct  22055794  CATCGGAACTGAC  22055806


 Features in this part of subject sequence:
   hypothetical protein LOC65998

 Score = 24.3 bits (12),  Expect =   575
 Identities = 12/12 (100%), Gaps = 0/12 (0%)
 Strand=Plus/Minus

Query  8        GGAACTGACAAT  19
                ||||||||||||
Sbjct  8840129  GGAACTGACAAT  8840118


 Features in this part of subject sequence:
   FOS-like antigen 1

 Score = 24.3 bits (12),  Expect =   575
 Identities = 12/12 (100%), Gaps = 0/12 (0%)
 Strand=Plus/Minus

Query  8         GGAACTGACAAT  19
                 ||||||||||||
Sbjct  10969225  GGAACTGACAAT  10969214


 Features flanking this part of subject sequence:
   15190 bp at 5' side: hypothetical protein LOC23201
   162934 bp at 3' side: pleckstrin homology domain containing, family B (evectins...

 Score = 24.3 bits (12),  Expect =   575
 Identities = 12/12 (100%), Gaps = 0/12 (0%)
 Strand=Plus/Plus

Query  6         TCGGAACTGACA  17
                 ||||||||||||
Sbjct  18500504  TCGGAACTGACA  18500515


 Features flanking this part of subject sequence:
   3844 bp at 5' side: fucosyltransferase 4
   17938 bp at 3' side: piwi-like 4

 Score = 24.3 bits (12),  Expect =   575
 Identities = 12/12 (100%), Gaps = 0/12 (0%)
 Strand=Plus/Plus

Query  8         GGAACTGACAAT  19
                 ||||||||||||
Sbjct  39588531  GGAACTGACAAT  39588542


>ref|NT_008470.19| Homo sapiens chromosome 9 genomic contig, GRCh37 reference primary 
assembly
Length=62237592

 Features flanking this part of subject sequence:
   870408 bp at 5' side: hypothetical protein XP_002342985
   216630 bp at 3' side: Di-Ras2

 Score = 26.3 bits (13),  Expect =   145
 Identities = 13/13 (100%), Gaps = 0/13 (0%)
 Strand=Plus/Plus

Query  2         CTCATCGGAACTG  14
                 |||||||||||||
Sbjct  22323400  CTCATCGGAACTG  22323412


 Features in this part of subject sequence:
   alpha-1,3-mannosyltransferase ALG2

 Score = 26.3 bits (13),  Expect =   145
 Identities = 13/13 (100%), Gaps = 0/13 (0%)
 Strand=Plus/Minus

Query  5         ATCGGAACTGACA  17
                 |||||||||||||
Sbjct  31148255  ATCGGAACTGACA  31148243


 Features flanking this part of subject sequence:
   667367 bp at 5' side: annexin I
   659404 bp at 3' side: hypothetical protein

 Score = 24.3 bits (12),  Expect =   575
 Identities = 12/12 (100%), Gaps = 0/12 (0%)
 Strand=Plus/Minus

Query  8        GGAACTGACAAT  19
                ||||||||||||
Sbjct  5616933  GGAACTGACAAT  5616922


 Features flanking this part of subject sequence:
   393105 bp at 5' side: osteoclast stimulating factor 1
   351325 bp at 3' side: proprotein convertase subtilisin/kexin type 5 preproprote...

 Score = 24.3 bits (12),  Expect =   575
 Identities = 12/12 (100%), Gaps = 0/12 (0%)
 Strand=Plus/Minus

Query  8        GGAACTGACAAT  19
                ||||||||||||
Sbjct  7319305  GGAACTGACAAT  7319294


 Features in this part of subject sequence:
   serine palmitoyltransferase subunit 1 isoform a

 Score = 24.3 bits (12),  Expect =   575
 Identities = 12/12 (100%), Gaps = 0/12 (0%)
 Strand=Plus/Plus

Query  8         GGAACTGACAAT  19
                 ||||||||||||
Sbjct  23989850  GGAACTGACAAT  23989861


 Features in this part of subject sequence:
   centromere protein P

 Score = 24.3 bits (12),  Expect =   575
 Identities = 12/12 (100%), Gaps = 0/12 (0%)
 Strand=Plus/Minus

Query  8         GGAACTGACAAT  19
                 ||||||||||||
Sbjct  24347118  GGAACTGACAAT  24347107


 Features in this part of subject sequence:
   astrotactin 2 isoform a
   astrotactin 2 isoform c

 Score = 24.3 bits (12),  Expect =   575
 Identities = 12/12 (100%), Gaps = 0/12 (0%)
 Strand=Plus/Minus

Query  8         GGAACTGACAAT  19
                 ||||||||||||
Sbjct  49339350  GGAACTGACAAT  49339339


 Features flanking this part of subject sequence:
   183130 bp at 5' side: similar to hCG28178
   24714 bp at 3' side: similar to tumor protein, translationally-controlled 1

 Score = 24.3 bits (12),  Expect =   575
 Identities = 12/12 (100%), Gaps = 0/12 (0%)
 Strand=Plus/Minus

Query  8         GGAACTGACAAT  19
                 ||||||||||||
Sbjct  49984960  GGAACTGACAAT  49984949


 Features flanking this part of subject sequence:
   624711 bp at 5' side: similar to tumor protein, translationally-controlled 1
   27419 bp at 3' side: similar to hCG1784562

 Score = 24.3 bits (12),  Expect =   575
 Identities = 12/12 (100%), Gaps = 0/12 (0%)
 Strand=Plus/Plus

Query  6         TCGGAACTGACA  17
                 ||||||||||||
Sbjct  50634801  TCGGAACTGACA  50634812


 Features in this part of subject sequence:
   CDK5 regulatory subunit associated protein 2 isoform b
   CDK5 regulatory subunit associated protein 2 isoform a

 Score = 24.3 bits (12),  Expect =   575
 Identities = 12/12 (100%), Gaps = 0/12 (0%)
 Strand=Plus/Minus

Query  8         GGAACTGACAAT  19
                 ||||||||||||
Sbjct  52349367  GGAACTGACAAT  52349356


 Features in this part of subject sequence:
   Ral GEF with PH domain and SH3 binding motif 1

 Score = 24.3 bits (12),  Expect =   575
 Identities = 12/12 (100%), Gaps = 0/12 (0%)
 Strand=Plus/Plus

Query  7         CGGAACTGACAA  18
                 ||||||||||||
Sbjct  58980456  CGGAACTGACAA  58980467


>ref|NT_008413.18| Homo sapiens chromosome 9 genomic contig, GRCh37 reference primary 
assembly
Length=39964796

 Features in this part of subject sequence:
   GLIS family zinc finger 3 isoform a
   GLIS family zinc finger 3 isoform b

 Score = 26.3 bits (13),  Expect =   145
 Identities = 16/17 (94%), Gaps = 0/17 (0%)
 Strand=Plus/Minus

Query  3        TCATCGGAACTGACAAT  19
                ||||| |||||||||||
Sbjct  3967209  TCATCTGAACTGACAAT  3967193


 Features flanking this part of subject sequence:
   139397 bp at 5' side: multiple PDZ domain protein
   18622 bp at 3' side: hypothetical protein

 Score = 24.3 bits (12),  Expect =   575
 Identities = 12/12 (100%), Gaps = 0/12 (0%)
 Strand=Plus/Plus

Query  8         GGAACTGACAAT  19
                 ||||||||||||
Sbjct  13379711  GGAACTGACAAT  13379722


 Features flanking this part of subject sequence:
   3306 bp at 5' side: similar to microtubule-associated proteins 1A/1B light ch...
   22328 bp at 3' side: solute carrier family 24 (sodium/potassium/calcium exchan...

 Score = 24.3 bits (12),  Expect =   575
 Identities = 12/12 (100%), Gaps = 0/12 (0%)
 Strand=Plus/Minus

Query  2         CTCATCGGAACT  13
                 ||||||||||||
Sbjct  19483823  CTCATCGGAACT  19483812


 Features flanking this part of subject sequence:
   91473 bp at 5' side: leucine rich repeat and Ig domain containing 2
   1172555 bp at 3' side: hypothetical protein XP_002342937

 Score = 24.3 bits (12),  Expect =   575
 Identities = 12/12 (100%), Gaps = 0/12 (0%)
 Strand=Plus/Minus

Query  2         CTCATCGGAACT  13
                 ||||||||||||
Sbjct  28032153  CTCATCGGAACT  28032142


 Features flanking this part of subject sequence:
   20337 bp at 5' side: hypothetical protein
   430844 bp at 3' side: cell recognition molecule CASPR3

 Score = 24.3 bits (12),  Expect =   575
 Identities = 12/12 (100%), Gaps = 0/12 (0%)
 Strand=Plus/Plus

Query  8         GGAACTGACAAT  19
                 ||||||||||||
Sbjct  38633032  GGAACTGACAAT  38633043


 Features flanking this part of subject sequence:
   191163 bp at 5' side: hypothetical protein LOC647060
   332024 bp at 3' side: hypothetical protein LOC642265

 Score = 24.3 bits (12),  Expect =   575
 Identities = 12/12 (100%), Gaps = 0/12 (0%)
 Strand=Plus/Plus

Query  8         GGAACTGACAAT  19
                 ||||||||||||
Sbjct  39542969  GGAACTGACAAT  39542980


>ref|NT_008046.16| Homo sapiens chromosome 8 genomic contig, GRCh37 reference primary 
assembly
Length=58606137

 Features in this part of subject sequence:
   EFR3 homolog A

 Score = 26.3 bits (13),  Expect =   145
 Identities = 13/13 (100%), Gaps = 0/13 (0%)
 Strand=Plus/Minus

Query  7         CGGAACTGACAAT  19
                 |||||||||||||
Sbjct  46273479  CGGAACTGACAAT  46273467


 Features flanking this part of subject sequence:
   16249 bp at 5' side: solute carrier family 26, member 7 isoform b
   549708 bp at 3' side: acute myelogenous leukemia 1 translocation 1 protein isof...

 Score = 24.3 bits (12),  Expect =   575
 Identities = 12/12 (100%), Gaps = 0/12 (0%)
 Strand=Plus/Minus

Query  8        GGAACTGACAAT  19
                ||||||||||||
Sbjct  5696311  GGAACTGACAAT  5696300


 Features flanking this part of subject sequence:
   487791 bp at 5' side: solute carrier family 26, member 7 isoform b
   78166 bp at 3' side: acute myelogenous leukemia 1 translocation 1 protein isof...

 Score = 24.3 bits (12),  Expect =   575
 Identities = 12/12 (100%), Gaps = 0/12 (0%)
 Strand=Plus/Plus

Query  8        GGAACTGACAAT  19
                ||||||||||||
Sbjct  6167842  GGAACTGACAAT  6167853


 Features flanking this part of subject sequence:
   28141 bp at 5' side: tumor protein p53 inducible nuclear protein 1 isoform b
   55916 bp at 3' side: hypothetical protein LOC137682

 Score = 24.3 bits (12),  Expect =   575
 Identities = 12/12 (100%), Gaps = 0/12 (0%)
 Strand=Plus/Minus

Query  2        CTCATCGGAACT  13
                ||||||||||||
Sbjct  9254870  CTCATCGGAACT  9254859


 Features flanking this part of subject sequence:
   681716 bp at 5' side: hypothetical protein LOC157657
   193647 bp at 3' side: growth differentiation factor 6 precursor

 Score = 24.3 bits (12),  Expect =   575
 Identities = 12/12 (100%), Gaps = 0/12 (0%)
 Strand=Plus/Plus

Query  8         GGAACTGACAAT  19
                 ||||||||||||
Sbjct  10236682  GGAACTGACAAT  10236693


 Features in this part of subject sequence:
   vacuolar protein sorting 13B isoform 1
   vacuolar protein sorting 13B isoform 5

 Score = 24.3 bits (12),  Expect =   575
 Identities = 12/12 (100%), Gaps = 0/12 (0%)
 Strand=Plus/Minus

Query  8         GGAACTGACAAT  19
                 ||||||||||||
Sbjct  13717335  GGAACTGACAAT  13717324


 Features in this part of subject sequence:
   ankyrin repeat domain 46

 Score = 24.3 bits (12),  Expect =   575
 Identities = 12/12 (100%), Gaps = 0/12 (0%)
 Strand=Plus/Minus

Query  8         GGAACTGACAAT  19
                 ||||||||||||
Sbjct  14813856  GGAACTGACAAT  14813845


 Features in this part of subject sequence:
   angiopoietin 1

 Score = 24.3 bits (12),  Expect =   575
 Identities = 12/12 (100%), Gaps = 0/12 (0%)
 Strand=Plus/Plus

Query  8         GGAACTGACAAT  19
                 ||||||||||||
Sbjct  21587087  GGAACTGACAAT  21587098


 Features flanking this part of subject sequence:
   108167 bp at 5' side: eukaryotic translation initiation factor 3, subunit 6 48kDa
   86779 bp at 3' side: tetratricopeptide repeat domain 35

 Score = 24.3 bits (12),  Expect =   575
 Identities = 12/12 (100%), Gaps = 0/12 (0%)
 Strand=Plus/Minus

Query  8         GGAACTGACAAT  19
                 ||||||||||||
Sbjct  22642658  GGAACTGACAAT  22642647


 Features in this part of subject sequence:
   CUB and Sushi multiple domains 3 isoform 1
   CUB and Sushi multiple domains 3 isoform 3

 Score = 24.3 bits (12),  Expect =   575
 Identities = 12/12 (100%), Gaps = 0/12 (0%)
 Strand=Plus/Plus

Query  8         GGAACTGACAAT  19
                 ||||||||||||
Sbjct  27676482  GGAACTGACAAT  27676493


 Features flanking this part of subject sequence:
   282493 bp at 5' side: sterile alpha motif domain containing 12 isoform b
   20054 bp at 3' side: osteoprotegerin precursor

 Score = 24.3 bits (12),  Expect =   575
 Identities = 12/12 (100%), Gaps = 0/12 (0%)
 Strand=Plus/Plus

Query  3         TCATCGGAACTG  14
                 ||||||||||||
Sbjct  33190097  TCATCGGAACTG  33190108


 Features in this part of subject sequence:
   DEP domain containing 6

 Score = 24.3 bits (12),  Expect =   575
 Identities = 12/12 (100%), Gaps = 0/12 (0%)
 Strand=Plus/Plus

Query  8         GGAACTGACAAT  19
                 ||||||||||||
Sbjct  34171166  GGAACTGACAAT  34171177


 Features flanking this part of subject sequence:
   114197 bp at 5' side: development and differentiation enhancing factor 1
   264239 bp at 3' side: adenylate cyclase 8

 Score = 24.3 bits (12),  Expect =   575
 Identities = 12/12 (100%), Gaps = 0/12 (0%)
 Strand=Plus/Plus

Query  1         GCTCATCGGAAC  12
                 ||||||||||||
Sbjct  44801935  GCTCATCGGAAC  44801946


 Features in this part of subject sequence:
   leucine rich repeat containing 6

 Score = 24.3 bits (12),  Expect =   575
 Identities = 12/12 (100%), Gaps = 0/12 (0%)
 Strand=Plus/Plus

Query  8         GGAACTGACAAT  19
                 ||||||||||||
Sbjct  46908658  GGAACTGACAAT  46908669


 Features flanking this part of subject sequence:
   747035 bp at 5' side: zinc finger protein 406 isoform TR-ZFAT
   53101 bp at 3' side: KH domain containing, RNA binding, signal transduction as...

 Score = 24.3 bits (12),  Expect =   575
 Identities = 12/12 (100%), Gaps = 0/12 (0%)
 Strand=Plus/Plus

Query  7         CGGAACTGACAA  18
                 ||||||||||||
Sbjct  49690547  CGGAACTGACAA  49690558


 Features in this part of subject sequence:
   PTK2 protein tyrosine kinase 2 isoform b

 Score = 24.3 bits (12),  Expect =   575
 Identities = 12/12 (100%), Gaps = 0/12 (0%)
 Strand=Plus/Minus

Query  8         GGAACTGACAAT  19
                 ||||||||||||
Sbjct  55255042  GGAACTGACAAT  55255031


 Features in this part of subject sequence:
   brain-specific angiogenesis inhibitor 1 precursor

 Score = 24.3 bits (12),  Expect =   575
 Identities = 12/12 (100%), Gaps = 0/12 (0%)
 Strand=Plus/Plus

Query  5         ATCGGAACTGAC  16
                 ||||||||||||
Sbjct  56873852  ATCGGAACTGAC  56873863


>ref|NT_167187.1| Homo sapiens chromosome 8 genomic contig, GRCh37 reference primary 
assembly
Length=31697033

 Features flanking this part of subject sequence:
   393761 bp at 5' side: hypothetical protein LOC157773
   128719 bp at 3' side: sarcoglycan zeta

 Score = 26.3 bits (13),  Expect =   145
 Identities = 13/13 (100%), Gaps = 0/13 (0%)
 Strand=Plus/Plus

Query  1        GCTCATCGGAACT  13
                |||||||||||||
Sbjct  1677367  GCTCATCGGAACT  1677379


 Features in this part of subject sequence:
   myotubularin related protein 7

 Score = 24.3 bits (12),  Expect =   575
 Identities = 12/12 (100%), Gaps = 0/12 (0%)
 Strand=Plus/Plus

Query  6        TCGGAACTGACA  17
                ||||||||||||
Sbjct  5127783  TCGGAACTGACA  5127794


 Features flanking this part of subject sequence:
   326118 bp at 5' side: leucine zipper, putative tumor suppressor 1
   1111969 bp at 3' side: GDNF family receptor alpha 2 preproprotein preproprotein

 Score = 24.3 bits (12),  Expect =   575
 Identities = 12/12 (100%), Gaps = 0/12 (0%)
 Strand=Plus/Plus

Query  8        GGAACTGACAAT  19
                ||||||||||||
Sbjct  8296956  GGAACTGACAAT  8296967


 Features in this part of subject sequence:
   kinesin family member 13B

 Score = 24.3 bits (12),  Expect =   575
 Identities = 12/12 (100%), Gaps = 0/12 (0%)
 Strand=Plus/Plus

Query  4         CATCGGAACTGA  15
                 ||||||||||||
Sbjct  16906427  CATCGGAACTGA  16906438


 Features in this part of subject sequence:
   neuregulin 1 isoform GGF2

 Score = 24.3 bits (12),  Expect =   575
 Identities = 12/12 (100%), Gaps = 0/12 (0%)
 Strand=Plus/Plus

Query  8         GGAACTGACAAT  19
                 ||||||||||||
Sbjct  19825661  GGAACTGACAAT  19825672


 Features in this part of subject sequence:
   unc-5 homolog D

 Score = 24.3 bits (12),  Expect =   575
 Identities = 12/12 (100%), Gaps = 0/12 (0%)
 Strand=Plus/Plus

Query  8         GGAACTGACAAT  19
                 ||||||||||||
Sbjct  23264955  GGAACTGACAAT  23264966


 Features flanking this part of subject sequence:
   487845 bp at 5' side: unc-5 homolog D
   505992 bp at 3' side: potassium channel, subfamily U, member 1

 Score = 24.3 bits (12),  Expect =   575
 Identities = 12/12 (100%), Gaps = 0/12 (0%)
 Strand=Plus/Minus

Query  5         ATCGGAACTGAC  16
                 ||||||||||||
Sbjct  23994083  ATCGGAACTGAC  23994072


>ref|NT_033968.6| Homo sapiens chromosome 7 genomic contig, GRCh37 reference primary 
assembly
Length=7643700

 Features flanking this part of subject sequence:
   103084 bp at 5' side: zinc finger protein 479
   206868 bp at 3' side: zinc finger protein 716

 Score = 26.3 bits (13),  Expect =   145
 Identities = 13/13 (100%), Gaps = 0/13 (0%)
 Strand=Plus/Minus

Query  2        CTCATCGGAACTG  14
                |||||||||||||
Sbjct  6892496  CTCATCGGAACTG  6892484


 Features flanking this part of subject sequence:
   296343 bp at 5' side: similar to hCG1779533
   1308640 bp at 3' side: hypothetical protein LOC285877

 Score = 24.3 bits (12),  Expect =   575
 Identities = 12/12 (100%), Gaps = 0/12 (0%)
 Strand=Plus/Plus

Query  8        GGAACTGACAAT  19
                ||||||||||||
Sbjct  1384083  GGAACTGACAAT  1384094


>ref|NT_025741.15| Homo sapiens chromosome 6 genomic contig, GRCh37 reference primary 
assembly
Length=75224524

 Features in this part of subject sequence:
   sine oculis binding protein homolog

 Score = 26.3 bits (13),  Expect =   145
 Identities = 13/13 (100%), Gaps = 0/13 (0%)
 Strand=Plus/Plus

Query  2         CTCATCGGAACTG  14
                 |||||||||||||
Sbjct  12030184  CTCATCGGAACTG  12030196


 Features flanking this part of subject sequence:
   233795 bp at 5' side: NADPH oxidase 3
   1088497 bp at 3' side: AT rich interactive domain 1B (SWI1-like) isoform 2

 Score = 26.3 bits (13),  Expect =   145
 Identities = 13/13 (100%), Gaps = 0/13 (0%)
 Strand=Plus/Minus

Query  3         TCATCGGAACTGA  15
                 |||||||||||||
Sbjct  60180198  TCATCGGAACTGA  60180186


 Features flanking this part of subject sequence:
   37606 bp at 5' side: F-box and leucine-rich repeat protein 4
   316559 bp at 3' side: hypothetical protein LOC84553

 Score = 24.3 bits (12),  Expect =   575
 Identities = 12/12 (100%), Gaps = 0/12 (0%)
 Strand=Plus/Plus

Query  8        GGAACTGACAAT  19
                ||||||||||||
Sbjct  3581927  GGAACTGACAAT  3581938


 Features flanking this part of subject sequence:
   228186 bp at 5' side: hypothetical protein XP_002342700
   161367 bp at 3' side: single-minded homolog 1

 Score = 24.3 bits (12),  Expect =   575
 Identities = 12/12 (100%), Gaps = 0/12 (0%)
 Strand=Plus/Plus

Query  6        TCGGAACTGACA  17
                ||||||||||||
Sbjct  4846316  TCGGAACTGACA  4846327


 Features flanking this part of subject sequence:
   2129 bp at 5' side: HECT domain and ankyrin repeat containing, E3 ubiquitin p...
   74876 bp at 3' side: hypothetical protein

 Score = 24.3 bits (12),  Expect =   575
 Identities = 12/12 (100%), Gaps = 0/12 (0%)
 Strand=Plus/Minus

Query  8        GGAACTGACAAT  19
                ||||||||||||
Sbjct  9479114  GGAACTGACAAT  9479103


 Features flanking this part of subject sequence:
   439048 bp at 5' side: prolyl endopeptidase
   244600 bp at 3' side: PR domain containing 1, with ZNF domain isoform 1

 Score = 24.3 bits (12),  Expect =   575
 Identities = 15/16 (93%), Gaps = 0/16 (0%)
 Strand=Plus/Plus

Query  2         CTCATCGGAACTGACA  17
                 |||||| |||||||||
Sbjct  10459271  CTCATCAGAACTGACA  10459286


 Features flanking this part of subject sequence:
   154584 bp at 5' side: hypothetical protein LOC79632 isoform 2
   612 bp at 3' side: mannosidase, alpha, class 1A, member 1

 Score = 24.3 bits (12),  Expect =   575
 Identities = 12/12 (100%), Gaps = 0/12 (0%)
 Strand=Plus/Minus

Query  3         TCATCGGAACTG  14
                 ||||||||||||
Sbjct  23669829  TCATCGGAACTG  23669818


 Features in this part of subject sequence:
   microtubule-associated protein 7

 Score = 24.3 bits (12),  Expect =   575
 Identities = 12/12 (100%), Gaps = 0/12 (0%)
 Strand=Plus/Plus

Query  5         ATCGGAACTGAC  16
                 ||||||||||||
Sbjct  40881401  ATCGGAACTGAC  40881412


 Features flanking this part of subject sequence:
   1320251 bp at 5' side: Cbp/p300-interacting transactivator, with Glu/Asp-rich ca...
   792030 bp at 3' side: hypothetical protein

 Score = 24.3 bits (12),  Expect =   575
 Identities = 12/12 (100%), Gaps = 0/12 (0%)
 Strand=Plus/Minus

Query  8         GGAACTGACAAT  19
                 ||||||||||||
Sbjct  45184800  GGAACTGACAAT  45184789


 Features in this part of subject sequence:
   methylenetetrahydrofolate dehydrogenase (NADP+ dependent)...

 Score = 24.3 bits (12),  Expect =   575
 Identities = 12/12 (100%), Gaps = 0/12 (0%)
 Strand=Plus/Plus

Query  7         CGGAACTGACAA  18
                 ||||||||||||
Sbjct  55542632  CGGAACTGACAA  55542643


 Features in this part of subject sequence:
   required for meiotic nuclear division 1 homolog

 Score = 24.3 bits (12),  Expect =   575
 Identities = 12/12 (100%), Gaps = 0/12 (0%)
 Strand=Plus/Plus

Query  1         GCTCATCGGAAC  12
                 ||||||||||||
Sbjct  55901622  GCTCATCGGAAC  55901633


 Features flanking this part of subject sequence:
   873 bp at 5' side: solute carrier family 22 member 3
   1485 bp at 3' side: hypothetical protein XP_002342719

 Score = 24.3 bits (12),  Expect =   575
 Identities = 12/12 (100%), Gaps = 0/12 (0%)
 Strand=Plus/Minus

Query  4         CATCGGAACTGA  15
                 ||||||||||||
Sbjct  65042429  CATCGGAACTGA  65042418


 Features in this part of subject sequence:
   transcription factor T

 Score = 24.3 bits (12),  Expect =   575
 Identities = 12/12 (100%), Gaps = 0/12 (0%)
 Strand=Plus/Minus

Query  1         GCTCATCGGAAC  12
                 ||||||||||||
Sbjct  70745413  GCTCATCGGAAC  70745402


>ref|NT_007299.13| Homo sapiens chromosome 6 genomic contig, GRCh37 reference primary 
assembly
Length=33800377

 Features flanking this part of subject sequence:
   76918 bp at 5' side: hypothetical protein XP_002342688
   15820 bp at 3' side: similar to chromosome 21 open reading frame 51

 Score = 26.3 bits (13),  Expect =   145
 Identities = 13/13 (100%), Gaps = 0/13 (0%)
 Strand=Plus/Minus

Query  1         GCTCATCGGAACT  13
                 |||||||||||||
Sbjct  24549476  GCTCATCGGAACT  24549464


 Features flanking this part of subject sequence:
   181709 bp at 5' side: central cannabinoid receptor isoform b
   285736 bp at 3' side: RNA guanylyltransferase and 5'-phosphatase

 Score = 26.3 bits (13),  Expect =   145
 Identities = 16/17 (94%), Gaps = 0/17 (0%)
 Strand=Plus/Plus

Query  1         GCTCATCGGAACTGACA  17
                 ||||||| |||||||||
Sbjct  27156520  GCTCATCTGAACTGACA  27156536


 Features flanking this part of subject sequence:
   447476 bp at 5' side: eyes shut homolog isoform 3
   1944150 bp at 3' side: hypothetical protein XP_002342690

 Score = 24.3 bits (12),  Expect =   575
 Identities = 12/12 (100%), Gaps = 0/12 (0%)
 Strand=Plus/Plus

Query  8        GGAACTGACAAT  19
                ||||||||||||
Sbjct  4772613  GGAACTGACAAT  4772624


 Features flanking this part of subject sequence:
   2144291 bp at 5' side: eyes shut homolog isoform 3
   247335 bp at 3' side: hypothetical protein XP_002342690

 Score = 24.3 bits (12),  Expect =   575
 Identities = 12/12 (100%), Gaps = 0/12 (0%)
 Strand=Plus/Minus

Query  8        GGAACTGACAAT  19
                ||||||||||||
Sbjct  6469439  GGAACTGACAAT  6469428


 Features in this part of subject sequence:
   alpha 1 type XIX collagen precursor

 Score = 24.3 bits (12),  Expect =   575
 Identities = 15/16 (93%), Gaps = 0/16 (0%)
 Strand=Plus/Plus

Query  2        CTCATCGGAACTGACA  17
                |||||| |||||||||
Sbjct  8837447  CTCATCTGAACTGACA  8837462


 Features in this part of subject sequence:
   potassium voltage-gated channel, KQT-like subfamily, memb...

 Score = 24.3 bits (12),  Expect =   575
 Identities = 12/12 (100%), Gaps = 0/12 (0%)
 Strand=Plus/Minus

Query  8         GGAACTGACAAT  19
                 ||||||||||||
Sbjct  11746213  GGAACTGACAAT  11746202


>ref|NT_034772.6| Homo sapiens chromosome 5 genomic contig, GRCh37 reference primary 
assembly
Length=47100945

 Features flanking this part of subject sequence:
   240531 bp at 3' side: nuclear receptor subfamily 2, group F, member 1

 Score = 26.3 bits (13),  Expect =   145
 Identities = 13/13 (100%), Gaps = 0/13 (0%)
 Strand=Plus/Plus

Query  6       TCGGAACTGACAA  18
               |||||||||||||
Sbjct  994059  TCGGAACTGACAA  994071


 Features flanking this part of subject sequence:
   236315 bp at 5' side: fibrillin 2 precursor
   192208 bp at 3' side: solute carrier family 27 (fatty acid transporter), member 6

 Score = 26.3 bits (13),  Expect =   145
 Identities = 13/13 (100%), Gaps = 0/13 (0%)
 Strand=Plus/Minus

Query  3         TCATCGGAACTGA  15
                 |||||||||||||
Sbjct  36423495  TCATCGGAACTGA  36423483


 Features in this part of subject sequence:
   limb expression 1

 Score = 24.3 bits (12),  Expect =   575
 Identities = 12/12 (100%), Gaps = 0/12 (0%)
 Strand=Plus/Plus

Query  1        GCTCATCGGAAC  12
                ||||||||||||
Sbjct  4747600  GCTCATCGGAAC  4747611


 Features flanking this part of subject sequence:
   341602 bp at 5' side: mannosidase, alpha, class 2A, member 1
   216240 bp at 3' side: hypothetical protein LOC642987

 Score = 24.3 bits (12),  Expect =   575
 Identities = 12/12 (100%), Gaps = 0/12 (0%)
 Strand=Plus/Minus

Query  3         TCATCGGAACTG  14
                 ||||||||||||
Sbjct  17858184  TCATCGGAACTG  17858173


 Features flanking this part of subject sequence:
   488014 bp at 5' side: mannosidase, alpha, class 2A, member 1
   69828 bp at 3' side: hypothetical protein LOC642987

 Score = 24.3 bits (12),  Expect =   575
 Identities = 12/12 (100%), Gaps = 0/12 (0%)
 Strand=Plus/Plus

Query  8         GGAACTGACAAT  19
                 ||||||||||||
Sbjct  18004585  GGAACTGACAAT  18004596


 Features in this part of subject sequence:
   neuronal protein 3.1 isoform a
   neuronal protein 3.1 isoform a

 Score = 24.3 bits (12),  Expect =   575
 Identities = 12/12 (100%), Gaps = 0/12 (0%)
 Strand=Plus/Plus

Query  8         GGAACTGACAAT  19
                 ||||||||||||
Sbjct  19389038  GGAACTGACAAT  19389049


 Features in this part of subject sequence:
   mutated in colorectal cancers isoform 1
   mutated in colorectal cancers isoform 2

 Score = 24.3 bits (12),  Expect =   575
 Identities = 12/12 (100%), Gaps = 0/12 (0%)
 Strand=Plus/Minus

Query  3         TCATCGGAACTG  14
                 ||||||||||||
Sbjct  20768370  TCATCGGAACTG  20768359


 Features in this part of subject sequence:
   mutated in colorectal cancers isoform 1
   mutated in colorectal cancers isoform 2

 Score = 24.3 bits (12),  Expect =   575
 Identities = 12/12 (100%), Gaps = 0/12 (0%)
 Strand=Plus/Plus

Query  8         GGAACTGACAAT  19
                 ||||||||||||
Sbjct  20832386  GGAACTGACAAT  20832397


 Features flanking this part of subject sequence:
   99154 bp at 5' side: YTH domain containing 2
   670228 bp at 3' side: small conductance calcium-activated potassium channel pro...

 Score = 24.3 bits (12),  Expect =   575
 Identities = 12/12 (100%), Gaps = 0/12 (0%)
 Strand=Plus/Plus

Query  8         GGAACTGACAAT  19
                 ||||||||||||
Sbjct  21342106  GGAACTGACAAT  21342117


 Features flanking this part of subject sequence:
   281344 bp at 5' side: small conductance calcium-activated potassium channel pro...
   348962 bp at 3' side: tripartite motif-containing 36 isoform 1

 Score = 24.3 bits (12),  Expect =   575
 Identities = 15/16 (93%), Gaps = 0/16 (0%)
 Strand=Plus/Plus

Query  2         CTCATCGGAACTGACA  17
                 ||||| ||||||||||
Sbjct  22427095  CTCATGGGAACTGACA  22427110


 Features flanking this part of subject sequence:
   126809 bp at 5' side: hypothetical protein
   81673 bp at 3' side: synuclein alpha interacting protein

 Score = 24.3 bits (12),  Expect =   575
 Identities = 12/12 (100%), Gaps = 0/12 (0%)
 Strand=Plus/Plus

Query  8         GGAACTGACAAT  19
                 ||||||||||||
Sbjct  29959018  GGAACTGACAAT  29959029


 Features flanking this part of subject sequence:
   1215763 bp at 5' side: zinc finger protein 608
   462843 bp at 3' side: GRAM domain containing 3 isoform 2

 Score = 24.3 bits (12),  Expect =   575
 Identities = 12/12 (100%), Gaps = 0/12 (0%)
 Strand=Plus/Minus

Query  8         GGAACTGACAAT  19
                 ||||||||||||
Sbjct  33610328  GGAACTGACAAT  33610317


 Features flanking this part of subject sequence:
   36311 bp at 5' side: leukocyte cell-derived chemotaxin 2 precursor
   37901 bp at 3' side: transforming growth factor, beta-induced, 68kDa precursor

 Score = 24.3 bits (12),  Expect =   575
 Identities = 12/12 (100%), Gaps = 0/12 (0%)
 Strand=Plus/Minus

Query  8         GGAACTGACAAT  19
                 ||||||||||||
Sbjct  43640716  GGAACTGACAAT  43640705


>ref|NT_022778.16| Homo sapiens chromosome 4 genomic contig, GRCh37 reference primary 
assembly
Length=15638046

 Features flanking this part of subject sequence:
   102145 bp at 3' side: latrophilin 3 precursor

 Score = 26.3 bits (13),  Expect =   145
 Identities = 13/13 (100%), Gaps = 0/13 (0%)
 Strand=Plus/Minus

Query  7        CGGAACTGACAAT  19
                |||||||||||||
Sbjct  2471534  CGGAACTGACAAT  2471522


 Features flanking this part of subject sequence:
   444618 bp at 5' side: hypothetical protein
   7420 bp at 3' side: ephrin receptor EphA5 isoform b precursor

 Score = 24.3 bits (12),  Expect =   575
 Identities = 12/12 (100%), Gaps = 0/12 (0%)
 Strand=Plus/Plus

Query  4        CATCGGAACTGA  15
                ||||||||||||
Sbjct  6393068  CATCGGAACTGA  6393079


>ref|NT_005612.16| Homo sapiens chromosome 3 genomic contig, GRCh37 reference primary 
assembly
Length=100537107

 Features in this part of subject sequence:
   kalirin, RhoGEF kinase isoform 1
   kalirin, RhoGEF kinase isoform 2

 Score = 26.3 bits (13),  Expect =   145
 Identities = 16/17 (94%), Gaps = 0/17 (0%)
 Strand=Plus/Plus

Query  3         TCATCGGAACTGACAAT  19
                 ||||| |||||||||||
Sbjct  30715636  TCATCAGAACTGACAAT  30715652


 Features in this part of subject sequence:
   NOL1/NOP2/Sun domain family, member 3

 Score = 24.3 bits (12),  Expect =   575
 Identities = 12/12 (100%), Gaps = 0/12 (0%)
 Strand=Plus/Minus

Query  8       GGAACTGACAAT  19
               ||||||||||||
Sbjct  312891  GGAACTGACAAT  312880


 Features flanking this part of subject sequence:
   367219 bp at 5' side: similar to SVH protein isoform 1
   1691507 bp at 3' side: hypothetical protein LOC391556

 Score = 24.3 bits (12),  Expect =   575
 Identities = 12/12 (100%), Gaps = 0/12 (0%)
 Strand=Plus/Plus

Query  6        TCGGAACTGACA  17
                ||||||||||||
Sbjct  1088829  TCGGAACTGACA  1088840


 Features in this part of subject sequence:
   G protein-coupled receptor 128

 Score = 24.3 bits (12),  Expect =   575
 Identities = 12/12 (100%), Gaps = 0/12 (0%)
 Strand=Plus/Plus

Query  1        GCTCATCGGAAC  12
                ||||||||||||
Sbjct  6897050  GCTCATCGGAAC  6897061


 Features flanking this part of subject sequence:
   257891 bp at 5' side: nuclear factor of kappa light polypeptide gene enhancer i...
   317842 bp at 3' side: zona pellucida-like domain containing 1

 Score = 24.3 bits (12),  Expect =   575
 Identities = 12/12 (100%), Gaps = 0/12 (0%)
 Strand=Plus/Plus

Query  8        GGAACTGACAAT  19
                ||||||||||||
Sbjct  8331252  GGAACTGACAAT  8331263


 Features flanking this part of subject sequence:
   98719 bp at 5' side: hypothetical protein XP_002342455
   24490 bp at 3' side: developmental pluripotency associated 2

 Score = 24.3 bits (12),  Expect =   575
 Identities = 12/12 (100%), Gaps = 0/12 (0%)
 Strand=Plus/Plus

Query  7         CGGAACTGACAA  18
                 ||||||||||||
Sbjct  15489885  CGGAACTGACAA  15489896


 Features flanking this part of subject sequence:
   1191640 bp at 5' side: hypothetical protein LOC401082
   386228 bp at 3' side: poliovirus receptor-related 3

 Score = 24.3 bits (12),  Expect =   575
 Identities = 12/12 (100%), Gaps = 0/12 (0%)
 Strand=Plus/Plus

Query  8         GGAACTGACAAT  19
                 ||||||||||||
Sbjct  16899772  GGAACTGACAAT  16899783


 Features flanking this part of subject sequence:
   348778 bp at 5' side: poliovirus receptor-related 3
   59245 bp at 3' side: CD96 antigen isoform 1 precursor

 Score = 24.3 bits (12),  Expect =   575
 Identities = 12/12 (100%), Gaps = 0/12 (0%)
 Strand=Plus/Minus

Query  8         GGAACTGACAAT  19
                 ||||||||||||
Sbjct  17696997  GGAACTGACAAT  17696986


 Features flanking this part of subject sequence:
   215888 bp at 5' side: zinc finger and BTB domain containing 20
   1055933 bp at 3' side: growth associated protein 43 isoform 2

 Score = 24.3 bits (12),  Expect =   575
 Identities = 12/12 (100%), Gaps = 0/12 (0%)
 Strand=Plus/Plus

Query  7         CGGAACTGACAA  18
                 ||||||||||||
Sbjct  20781739  CGGAACTGACAA  20781750


 Features flanking this part of subject sequence:
   2912 bp at 5' side: ADP-ribosylarginine hydrolase
   7113 bp at 3' side: phospholipase A1 member A

 Score = 24.3 bits (12),  Expect =   575
 Identities = 12/12 (100%), Gaps = 0/12 (0%)
 Strand=Plus/Minus

Query  4         CATCGGAACTGA  15
                 ||||||||||||
Sbjct  25804794  CATCGGAACTGA  25804783


 Features in this part of subject sequence:
   homogentisate 1,2-dioxygenase

 Score = 24.3 bits (12),  Expect =   575
 Identities = 12/12 (100%), Gaps = 0/12 (0%)
 Strand=Plus/Plus

Query  7         CGGAACTGACAA  18
                 ||||||||||||
Sbjct  26861041  CGGAACTGACAA  26861052


 Features in this part of subject sequence:
   syntaxin binding protein 5-like

 Score = 24.3 bits (12),  Expect =   575
 Identities = 15/16 (93%), Gaps = 0/16 (0%)
 Strand=Plus/Plus

Query  3         TCATCGGAACTGACAA  18
                 |||| |||||||||||
Sbjct  27594864  TCATTGGAACTGACAA  27594879


 Features flanking this part of subject sequence:
   65498 bp at 5' side: CD86 antigen isoform 2 precursor
   69147 bp at 3' side: calcium-sensing receptor

 Score = 24.3 bits (12),  Expect =   575
 Identities = 12/12 (100%), Gaps = 0/12 (0%)
 Strand=Plus/Minus

Query  8         GGAACTGACAAT  19
                 ||||||||||||
Sbjct  28399036  GGAACTGACAAT  28399025


 Features flanking this part of subject sequence:
   8373 bp at 5' side: WD repeat domain 5B
   3073 bp at 3' side: karyopherin alpha 1

 Score = 24.3 bits (12),  Expect =   575
 Identities = 12/12 (100%), Gaps = 0/12 (0%)
 Strand=Plus/Plus

Query  7         CGGAACTGACAA  18
                 ||||||||||||
Sbjct  28637894  CGGAACTGACAA  28637905


 Features flanking this part of subject sequence:
   19281 bp at 5' side: putative GR6 protein
   27390 bp at 3' side: ribophorin I precursor

 Score = 24.3 bits (12),  Expect =   575
 Identities = 12/12 (100%), Gaps = 0/12 (0%)
 Strand=Plus/Plus

Query  8         GGAACTGACAAT  19
                 ||||||||||||
Sbjct  34806999  GGAACTGACAAT  34807010


 Features in this part of subject sequence:
   thioredoxin domain containing 6

 Score = 24.3 bits (12),  Expect =   575
 Identities = 12/12 (100%), Gaps = 0/12 (0%)
 Strand=Plus/Minus

Query  1         GCTCATCGGAAC  12
                 ||||||||||||
Sbjct  44514167  GCTCATCGGAAC  44514156


 Features in this part of subject sequence:
   phosphoinositide-3-kinase, catalytic, beta polypeptide

 Score = 24.3 bits (12),  Expect =   575
 Identities = 12/12 (100%), Gaps = 0/12 (0%)
 Strand=Plus/Plus

Query  8         GGAACTGACAAT  19
                 ||||||||||||
Sbjct  44895007  GGAACTGACAAT  44895018


 Features flanking this part of subject sequence:
   355319 bp at 5' side: nicotinamide nucleotide adenylyltransferase 3
   992 bp at 3' side: calsyntenin 2

 Score = 24.3 bits (12),  Expect =   575
 Identities = 12/12 (100%), Gaps = 0/12 (0%)
 Strand=Plus/Plus

Query  8         GGAACTGACAAT  19
                 ||||||||||||
Sbjct  46148360  GGAACTGACAAT  46148371


 Features flanking this part of subject sequence:
   130175 bp at 5' side: transcription factor Dp-2 (E2F dimerization partner 2)
   29993 bp at 3' side: glycerol kinase 5 (putative)

 Score = 24.3 bits (12),  Expect =   575
 Identities = 12/12 (100%), Gaps = 0/12 (0%)
 Strand=Plus/Minus

Query  8         GGAACTGACAAT  19
                 ||||||||||||
Sbjct  48349617  GGAACTGACAAT  48349606


 Features in this part of subject sequence:
   ring finger protein 13
   ring finger protein 13

 Score = 24.3 bits (12),  Expect =   575
 Identities = 12/12 (100%), Gaps = 0/12 (0%)
 Strand=Plus/Minus

Query  8         GGAACTGACAAT  19
                 ||||||||||||
Sbjct  56110349  GGAACTGACAAT  56110338


 Features flanking this part of subject sequence:
   350470 bp at 5' side: transmembrane protein 183B
   75562 bp at 3' side: TSC22 domain family, member 2

 Score = 24.3 bits (12),  Expect =   575
 Identities = 12/12 (100%), Gaps = 0/12 (0%)
 Strand=Plus/Minus

Query  8         GGAACTGACAAT  19
                 ||||||||||||
Sbjct  56546722  GGAACTGACAAT  56546711


 Features flanking this part of subject sequence:
   211574 bp at 5' side: transmembrane protein 14E
   283294 bp at 3' side: purinergic receptor P2Y1

 Score = 24.3 bits (12),  Expect =   575
 Identities = 12/12 (100%), Gaps = 0/12 (0%)
 Strand=Plus/Plus

Query  8         GGAACTGACAAT  19
                 ||||||||||||
Sbjct  58765413  GGAACTGACAAT  58765424


 Features flanking this part of subject sequence:
   89371 bp at 5' side: TCDD-inducible poly(ADP-ribose) polymerase
   198568 bp at 3' side: leucine, glutamate and lysine rich 1

 Score = 24.3 bits (12),  Expect =   575
 Identities = 12/12 (100%), Gaps = 0/12 (0%)
 Strand=Plus/Minus

Query  8         GGAACTGACAAT  19
                 ||||||||||||
Sbjct  63007448  GGAACTGACAAT  63007437


 Features flanking this part of subject sequence:
   1685490 bp at 5' side: hypothetical protein LOC131149
   812154 bp at 3' side: similar to Putative neugrin-like protein

 Score = 24.3 bits (12),  Expect =   575
 Identities = 12/12 (100%), Gaps = 0/12 (0%)
 Strand=Plus/Plus

Query  8         GGAACTGACAAT  19
                 ||||||||||||
Sbjct  69402366  GGAACTGACAAT  69402377


 Features flanking this part of subject sequence:
   1068443 bp at 5' side: sex-determining region Y-box 2
   11992 bp at 3' side: ATPase, class VI, type 11B

 Score = 24.3 bits (12),  Expect =   575
 Identities = 12/12 (100%), Gaps = 0/12 (0%)
 Strand=Plus/Plus

Query  8         GGAACTGACAAT  19
                 ||||||||||||
Sbjct  88994691  GGAACTGACAAT  88994702


 Features flanking this part of subject sequence:
   4448 bp at 5' side: insulin-like growth factor 2 mRNA binding protein 2 isofo...
   88296 bp at 3' side: splicing factor, arginine/serine-rich 10

 Score = 24.3 bits (12),  Expect =   575
 Identities = 12/12 (100%), Gaps = 0/12 (0%)
 Strand=Plus/Minus

Query  2         CTCATCGGAACT  13
                 ||||||||||||
Sbjct  92042353  CTCATCGGAACT  92042342


>ref|NT_022459.15| Homo sapiens chromosome 3 genomic contig, GRCh37 reference primary 
assembly
Length=24234584

 Features flanking this part of subject sequence:
   946201 bp at 5' side: glucan (1,4-alpha-), branching enzyme 1
   2249275 bp at 3' side: hypothetical protein XP_002342405

 Score = 26.3 bits (13),  Expect =   145
 Identities = 13/13 (100%), Gaps = 0/13 (0%)
 Strand=Plus/Minus

Query  4         CATCGGAACTGAC  16
                 |||||||||||||
Sbjct  16486610  CATCGGAACTGAC  16486598


>ref|NT_005120.16| Homo sapiens chromosome 2 genomic contig, GRCh37 reference primary 
assembly
Length=5748237

 Features in this part of subject sequence:
   centaurin, gamma 2 isoform 1
   centaurin, gamma 2 isoform 2

 Score = 26.3 bits (13),  Expect =   145
 Identities = 16/17 (94%), Gaps = 0/17 (0%)
 Strand=Plus/Minus

Query  2        CTCATCGGAACTGACAA  18
                |||||| ||||||||||
Sbjct  2972286  CTCATCCGAACTGACAA  2972270


>ref|NT_022135.16| Homo sapiens chromosome 2 genomic contig, GRCh37 reference primary 
assembly
Length=39439245

 Features in this part of subject sequence:
   glycophorin C isoform 1
   glycophorin C isoform 2

 Score = 26.3 bits (13),  Expect =   145
 Identities = 13/13 (100%), Gaps = 0/13 (0%)
 Strand=Plus/Minus

Query  1         GCTCATCGGAACT  13
                 |||||||||||||
Sbjct  17176008  GCTCATCGGAACT  17175996


 Features flanking this part of subject sequence:
   62406 bp at 5' side: interleukin 1, beta proprotein proprotein
   14367 bp at 3' side: interleukin 1 family, member 7 isoform 3

 Score = 24.3 bits (12),  Expect =   575
 Identities = 12/12 (100%), Gaps = 0/12 (0%)
 Strand=Plus/Plus

Query  2        CTCATCGGAACT  13
                ||||||||||||
Sbjct  3404875  CTCATCGGAACT  3404886


 Features in this part of subject sequence:
   CLIP-associating protein 1 isoform 2
   CLIP-associating protein 1 isoform 1

 Score = 24.3 bits (12),  Expect =   575
 Identities = 15/16 (93%), Gaps = 0/16 (0%)
 Strand=Plus/Plus

Query  2         CTCATCGGAACTGACA  17
                 ||||| ||||||||||
Sbjct  11957738  CTCATGGGAACTGACA  11957753


 Features flanking this part of subject sequence:
   793390 bp at 5' side: translin
   1455215 bp at 3' side: hypothetical protein XP_002342294

 Score = 24.3 bits (12),  Expect =   575
 Identities = 12/12 (100%), Gaps = 0/12 (0%)
 Strand=Plus/Plus

Query  8         GGAACTGACAAT  19
                 ||||||||||||
Sbjct  13064996  GGAACTGACAAT  13065007


 Features flanking this part of subject sequence:
   1064697 bp at 5' side: contactin associated protein-like 5
   677267 bp at 3' side: glycophorin C isoform 1

 Score = 24.3 bits (12),  Expect =   575
 Identities = 12/12 (100%), Gaps = 0/12 (0%)
 Strand=Plus/Minus

Query  3         TCATCGGAACTG  14
                 ||||||||||||
Sbjct  16485236  TCATCGGAACTG  16485225


 Features flanking this part of subject sequence:
   93503 bp at 5' side: similar to hCG40442
   53575 bp at 3' side: bridging integrator 1 isoform 1

 Score = 24.3 bits (12),  Expect =   575
 Identities = 12/12 (100%), Gaps = 0/12 (0%)
 Strand=Plus/Plus

Query  8         GGAACTGACAAT  19
                 ||||||||||||
Sbjct  17501179  GGAACTGACAAT  17501190


 Features flanking this part of subject sequence:
   771696 bp at 5' side: neurexophilin 2
   681237 bp at 3' side: low density lipoprotein-related protein 1B precursor

 Score = 24.3 bits (12),  Expect =   575
 Identities = 12/12 (100%), Gaps = 0/12 (0%)
 Strand=Plus/Plus

Query  8         GGAACTGACAAT  19
                 ||||||||||||
Sbjct  30058170  GGAACTGACAAT  30058181


>ref|NT_167186.1| Homo sapiens chromosome 1 genomic contig, GRCh37 reference primary 
assembly
Length=42425989

 Features flanking this part of subject sequence:
   288874 bp at 5' side: transforming growth factor, beta 2 isoform 2
   443643 bp at 3' side: lysophospholipase-like 1

 Score = 26.3 bits (13),  Expect =   145
 Identities = 13/13 (100%), Gaps = 0/13 (0%)
 Strand=Plus/Plus

Query  4         CATCGGAACTGAC  16
                 |||||||||||||
Sbjct  12421357  CATCGGAACTGAC  12421369


 Features flanking this part of subject sequence:
   17279 bp at 5' side: dual-specificity tyrosine-(Y)-phosphorylation regulated k...
   18975 bp at 3' side: mitogen-activated protein kinase-activated protein kinase...

 Score = 24.3 bits (12),  Expect =   575
 Identities = 12/12 (100%), Gaps = 0/12 (0%)
 Strand=Plus/Minus

Query  8       GGAACTGACAAT  19
               ||||||||||||
Sbjct  357379  GGAACTGACAAT  357368


 Features in this part of subject sequence:
   SET and MYND domain containing 2

 Score = 24.3 bits (12),  Expect =   575
 Identities = 12/12 (100%), Gaps = 0/12 (0%)
 Strand=Plus/Minus

Query  8        GGAACTGACAAT  19
                ||||||||||||
Sbjct  7986190  GGAACTGACAAT  7986179


 Features flanking this part of subject sequence:
   284901 bp at 5' side: hypothetical protein
   160729 bp at 3' side: solute carrier family 30 (zinc transporter), member 10

 Score = 24.3 bits (12),  Expect =   575
 Identities = 12/12 (100%), Gaps = 0/12 (0%)
 Strand=Plus/Plus

Query  8         GGAACTGACAAT  19
                 ||||||||||||
Sbjct  13445830  GGAACTGACAAT  13445841


 Features in this part of subject sequence:
   PPPDE peptidase domain containing 1

 Score = 24.3 bits (12),  Expect =   575
 Identities = 12/12 (100%), Gaps = 0/12 (0%)
 Strand=Plus/Minus

Query  8         GGAACTGACAAT  19
                 ||||||||||||
Sbjct  38340057  GGAACTGACAAT  38340046


 Features in this part of subject sequence:
   PPPDE peptidase domain containing 1

 Score = 24.3 bits (12),  Expect =   575
 Identities = 12/12 (100%), Gaps = 0/12 (0%)
 Strand=Plus/Minus

Query  4         CATCGGAACTGA  15
                 ||||||||||||
Sbjct  38375267  CATCGGAACTGA  38375256


 Features flanking this part of subject sequence:
   15848 bp at 5' side: olfactory receptor, family 2, subfamily W, member 3
   8628 bp at 3' side: olfactory receptor, family 2, subfamily T, member 8

 Score = 24.3 bits (12),  Expect =   575
 Identities = 12/12 (100%), Gaps = 0/12 (0%)
 Strand=Plus/Plus

Query  8         GGAACTGACAAT  19
                 ||||||||||||
Sbjct  41593460  GGAACTGACAAT  41593471


>ref|NT_032977.9| Homo sapiens chromosome 1 genomic contig, GRCh37 reference primary 
assembly
Length=90908613

 Features flanking this part of subject sequence:
   25227 bp at 5' side: protein tyrosine phosphatase type IVA, member 2 isoform 2
   69692 bp at 3' side: KH domain containing, RNA binding, signal transduction as...

 Score = 26.3 bits (13),  Expect =   145
 Identities = 13/13 (100%), Gaps = 0/13 (0%)
 Strand=Plus/Minus

Query  1        GCTCATCGGAACT  13
                |||||||||||||
Sbjct  2381823  GCTCATCGGAACT  2381811


 Features flanking this part of subject sequence:
   70733 bp at 5' side: hypothetical protein LOC284546
   18241 bp at 3' side: ring finger protein 11

 Score = 26.3 bits (13),  Expect =   145
 Identities = 13/13 (100%), Gaps = 0/13 (0%)
 Strand=Plus/Plus

Query  3         TCATCGGAACTGA  15
                 |||||||||||||
Sbjct  21656094  TCATCGGAACTGA  21656106


 Features flanking this part of subject sequence:
   133351 bp at 5' side: sex comb on midleg 1 isoform 1
   75895 bp at 3' side: forkhead box protein O6

 Score = 24.3 bits (12),  Expect =   575
 Identities = 12/12 (100%), Gaps = 0/12 (0%)
 Strand=Plus/Plus

Query  8         GGAACTGACAAT  19
                 ||||||||||||
Sbjct  11723615  GGAACTGACAAT  11723626


 Features in this part of subject sequence:
   interleukin 12 receptor, beta 2 precursor

 Score = 24.3 bits (12),  Expect =   575
 Identities = 12/12 (100%), Gaps = 0/12 (0%)
 Strand=Plus/Plus

Query  8         GGAACTGACAAT  19
                 ||||||||||||
Sbjct  37765439  GGAACTGACAAT  37765450


 Features flanking this part of subject sequence:
   106802 bp at 5' side: G-protein gamma-12 subunit
   232109 bp at 3' side: DIRAS family, GTP-binding RAS-like 3

 Score = 24.3 bits (12),  Expect =   575
 Identities = 12/12 (100%), Gaps = 0/12 (0%)
 Strand=Plus/Plus

Query  8         GGAACTGACAAT  19
                 ||||||||||||
Sbjct  38252089  GGAACTGACAAT  38252100


 Features flanking this part of subject sequence:
   443973 bp at 5' side: DEP domain containing 1 isoform a
   819222 bp at 3' side: leucine rich repeat containing 7

 Score = 24.3 bits (12),  Expect =   575
 Identities = 12/12 (100%), Gaps = 0/12 (0%)
 Strand=Plus/Minus

Query  8         GGAACTGACAAT  19
                 ||||||||||||
Sbjct  39378584  GGAACTGACAAT  39378573


 Features flanking this part of subject sequence:
   402322 bp at 5' side: neuronal growth regulator 1
   1341987 bp at 3' side: leucine-rich repeats and IQ motif containing 3

 Score = 24.3 bits (12),  Expect =   575
 Identities = 12/12 (100%), Gaps = 0/12 (0%)
 Strand=Plus/Plus

Query  8         GGAACTGACAAT  19
                 ||||||||||||
Sbjct  43122417  GGAACTGACAAT  43122428


 Features flanking this part of subject sequence:
   29517 bp at 5' side: EGF, latrophilin and seven transmembrane domain containing 1
   2800803 bp at 3' side: latrophilin 2 precursor

 Score = 24.3 bits (12),  Expect =   575
 Identities = 12/12 (100%), Gaps = 0/12 (0%)
 Strand=Plus/Minus

Query  8         GGAACTGACAAT  19
                 ||||||||||||
Sbjct  49473785  GGAACTGACAAT  49473774


 Features flanking this part of subject sequence:
   316432 bp at 5' side: olfactomedin 3
   564760 bp at 3' side: alpha 1 type XI collagen isoform C preproprotein

 Score = 24.3 bits (12),  Expect =   575
 Identities = 12/12 (100%), Gaps = 0/12 (0%)
 Strand=Plus/Plus

Query  8         GGAACTGACAAT  19
                 ||||||||||||
Sbjct  72750722  GGAACTGACAAT  72750733


 Features flanking this part of subject sequence:
   59353 bp at 5' side: cardiac calsequestrin 2 precursor
   10060 bp at 3' side: nescient helix loop helix 2

 Score = 24.3 bits (12),  Expect =   575
 Identities = 12/12 (100%), Gaps = 0/12 (0%)
 Strand=Plus/Plus

Query  8         GGAACTGACAAT  19
                 ||||||||||||
Sbjct  86342433  GGAACTGACAAT  86342444


 Features flanking this part of subject sequence:
   95331 bp at 5' side: T-box 15
   5850 bp at 3' side: mitochondrial tryptophanyl tRNA synthetase 2 isoform 1 pr...

 Score = 24.3 bits (12),  Expect =   575
 Identities = 12/12 (100%), Gaps = 0/12 (0%)
 Strand=Plus/Plus

Query  8         GGAACTGACAAT  19
                 ||||||||||||
Sbjct  89541591  GGAACTGACAAT  89541602


>ref|NW_001838470.1| Homo sapiens chromosome 18 genomic contig, alternate assembly 
(based on HuRef), whole genome shotgun sequence
Length=3333816

 Features in this part of subject sequence:
   zinc finger protein 407 isoform 1

 Score = 26.3 bits (13),  Expect =   145
 Identities = 13/13 (100%), Gaps = 0/13 (0%)
 Strand=Plus/Minus

Query  4       CATCGGAACTGAC  16
               |||||||||||||
Sbjct  263545  CATCGGAACTGAC  263533


>ref|NW_001838467.2| Homo sapiens chromosome 18 genomic contig, alternate assembly 
(based on HuRef), whole genome shotgun sequence
Length=26055378

 Features in this part of subject sequence:
   bruno-like 4, RNA binding protein isoform 4
   bruno-like 4, RNA binding protein isoform 3

 Score = 26.3 bits (13),  Expect =   145
 Identities = 13/13 (100%), Gaps = 0/13 (0%)
 Strand=Plus/Plus

Query  2        CTCATCGGAACTG  14
                |||||||||||||
Sbjct  9541823  CTCATCGGAACTG  9541835


 Features flanking this part of subject sequence:
   80360 bp at 5' side: kelch-like 14
   125086 bp at 3' side: hypothetical protein LOC64762

 Score = 26.3 bits (13),  Expect =   145
 Identities = 13/13 (100%), Gaps = 0/13 (0%)
 Strand=Plus/Minus

Query  3         TCATCGGAACTGA  15
                 |||||||||||||
Sbjct  14368637  TCATCGGAACTGA  14368625


 Features in this part of subject sequence:
   hypothetical protein LOC57536

 Score = 24.3 bits (12),  Expect =   575
 Identities = 12/12 (100%), Gaps = 0/12 (0%)
 Strand=Plus/Plus

Query  8         GGAACTGACAAT  19
                 ||||||||||||
Sbjct  10127992  GGAACTGACAAT  10128003


 Features flanking this part of subject sequence:
   870690 bp at 5' side: desmocollin 3 isoform Dsc3b preproprotein
   1979702 bp at 3' side: cadherin 2, type 1 preproprotein preproprotein

 Score = 24.3 bits (12),  Expect =   575
 Identities = 12/12 (100%), Gaps = 0/12 (0%)
 Strand=Plus/Minus

Query  4         CATCGGAACTGA  15
                 ||||||||||||
Sbjct  16841204  CATCGGAACTGA  16841193


 Features flanking this part of subject sequence:
   1546407 bp at 5' side: desmocollin 3 isoform Dsc3b preproprotein
   1303985 bp at 3' side: cadherin 2, type 1 preproprotein preproprotein

 Score = 24.3 bits (12),  Expect =   575
 Identities = 12/12 (100%), Gaps = 0/12 (0%)
 Strand=Plus/Minus

Query  8         GGAACTGACAAT  19
                 ||||||||||||
Sbjct  17516921  GGAACTGACAAT  17516910


 Features in this part of subject sequence:
   zinc finger protein 521

 Score = 24.3 bits (12),  Expect =   575
 Identities = 12/12 (100%), Gaps = 0/12 (0%)
 Strand=Plus/Minus

Query  3         TCATCGGAACTG  14
                 ||||||||||||
Sbjct  21821664  TCATCGGAACTG  21821653


>ref|NW_001838328.2| Homo sapiens chromosome 16 genomic contig, alternate assembly 
(based on HuRef), whole genome shotgun sequence
Length=10021841

 Features flanking this part of subject sequence:
   106441 bp at 5' side: v-maf musculoaponeurotic fibrosarcoma oncogene homolog is...
   263270 bp at 3' side: hypothetical protein

 Score = 26.3 bits (13),  Expect =   145
 Identities = 13/13 (100%), Gaps = 0/13 (0%)
 Strand=Plus/Minus

Query  7        CGGAACTGACAAT  19
                |||||||||||||
Sbjct  6015329  CGGAACTGACAAT  6015317


 Features flanking this part of subject sequence:
   630696 bp at 5' side: dynein, light chain, roadblock-type 2
   310219 bp at 3' side: v-maf musculoaponeurotic fibrosarcoma oncogene homolog is...

 Score = 24.3 bits (12),  Expect =   575
 Identities = 12/12 (100%), Gaps = 0/12 (0%)
 Strand=Plus/Plus

Query  8        GGAACTGACAAT  19
                ||||||||||||
Sbjct  5597642  GGAACTGACAAT  5597653


>ref|NW_001838326.2| Homo sapiens chromosome 16 genomic contig, alternate assembly 
(based on HuRef), whole genome shotgun sequence
Length=1127328

 Features flanking this part of subject sequence:
   294231 bp at 5' side: similar to TRIMCyp

 Score = 26.3 bits (13),  Expect =   145
 Identities = 13/13 (100%), Gaps = 0/13 (0%)
 Strand=Plus/Minus

Query  7       CGGAACTGACAAT  19
               |||||||||||||
Sbjct  448583  CGGAACTGACAAT  448571


>ref|NW_001838289.1| Homo sapiens chromosome 16 genomic contig, alternate assembly 
(based on HuRef), whole genome shotgun sequence
Length=4552159

 Features in this part of subject sequence:
   TOX high mobility group box family member 3 isoform 1

 Score = 26.3 bits (13),  Expect =   145
 Identities = 16/17 (94%), Gaps = 0/17 (0%)
 Strand=Plus/Plus

Query  3        TCATCGGAACTGACAAT  19
                ||||| |||||||||||
Sbjct  1222167  TCATCTGAACTGACAAT  1222183


 Features flanking this part of subject sequence:
   834359 bp at 3' side: TOX high mobility group box family member 3 isoform 1

 Score = 24.3 bits (12),  Expect =   575
 Identities = 12/12 (100%), Gaps = 0/12 (0%)
 Strand=Plus/Minus

Query  4       CATCGGAACTGA  15
               ||||||||||||
Sbjct  365573  CATCGGAACTGA  365562


 Features flanking this part of subject sequence:
   258283 bp at 3' side: TOX high mobility group box family member 3 isoform 1

 Score = 24.3 bits (12),  Expect =   575
 Identities = 12/12 (100%), Gaps = 0/12 (0%)
 Strand=Plus/Plus

Query  6       TCGGAACTGACA  17
               ||||||||||||
Sbjct  941638  TCGGAACTGACA  941649


>ref|NW_001838401.1| Homo sapiens chromosome 16 genomic contig, alternate assembly 
(based on HuRef), whole genome shotgun sequence
Length=4882130

 Features in this part of subject sequence:
   non-SMC element 1 homolog

 Score = 26.3 bits (13),  Expect =   145
 Identities = 13/13 (100%), Gaps = 0/13 (0%)
 Strand=Plus/Plus

Query  3        TCATCGGAACTGA  15
                |||||||||||||
Sbjct  3781959  TCATCGGAACTGA  3781971


 Features in this part of subject sequence:
   protein kinase C, beta isoform 2
   protein kinase C, beta isoform 1

 Score = 24.3 bits (12),  Expect =   575
 Identities = 12/12 (100%), Gaps = 0/12 (0%)
 Strand=Plus/Minus

Query  1       GCTCATCGGAAC  12
               ||||||||||||
Sbjct  486823  GCTCATCGGAAC  486812


>ref|NW_001838219.1| Homo sapiens chromosome 15 genomic contig, alternate assembly 
(based on HuRef), whole genome shotgun sequence
Length=8201390

 Features flanking this part of subject sequence:
   65136 bp at 5' side: BCL2-related protein A1 isoform 2
   84072 bp at 3' side: zinc finger, AN1-type domain 6

 Score = 26.3 bits (13),  Expect =   145
 Identities = 16/17 (94%), Gaps = 0/17 (0%)
 Strand=Plus/Minus

Query  2        CTCATCGGAACTGACAA  18
                |||||| ||||||||||
Sbjct  5895549  CTCATCTGAACTGACAA  5895533


 Features in this part of subject sequence:
   protein tyrosine phosphatase, non-receptor type 9

 Score = 24.3 bits (12),  Expect =   575
 Identities = 15/16 (93%), Gaps = 0/16 (0%)
 Strand=Plus/Minus

Query  2        CTCATCGGAACTGACA  17
                ||||| ||||||||||
Sbjct  1434829  CTCATGGGAACTGACA  1434814


>ref|NW_001838218.2| Homo sapiens chromosome 15 genomic contig, alternate assembly 
(based on HuRef), whole genome shotgun sequence
Length=30371087

 Features flanking this part of subject sequence:
   203464 bp at 5' side: vacuolar protein sorting 13C protein isoform 1B
   985873 bp at 3' side: RAR-related orphan receptor A isoform a

 Score = 26.3 bits (13),  Expect =   145
 Identities = 13/13 (100%), Gaps = 0/13 (0%)
 Strand=Plus/Minus

Query  1         GCTCATCGGAACT  13
                 |||||||||||||
Sbjct  12412056  GCTCATCGGAACT  12412044


 Features in this part of subject sequence:
   thrombospondin, type I, domain containing 4

 Score = 24.3 bits (12),  Expect =   575
 Identities = 12/12 (100%), Gaps = 0/12 (0%)
 Strand=Plus/Minus

Query  8        GGAACTGACAAT  19
                ||||||||||||
Sbjct  2321193  GGAACTGACAAT  2321182


 Features in this part of subject sequence:
   thrombospondin, type I, domain containing 4

 Score = 24.3 bits (12),  Expect =   575
 Identities = 12/12 (100%), Gaps = 0/12 (0%)
 Strand=Plus/Plus

Query  2        CTCATCGGAACT  13
                ||||||||||||
Sbjct  2488783  CTCATCGGAACT  2488794


 Features flanking this part of subject sequence:
   339218 bp at 5' side: transducin-like enhancer protein 3 isoform a
   254844 bp at 3' side: ribosomal protein P1 isoform 2

 Score = 24.3 bits (12),  Expect =   575
 Identities = 15/16 (93%), Gaps = 0/16 (0%)
 Strand=Plus/Plus

Query  2        CTCATCGGAACTGACA  17
                ||||||| ||||||||
Sbjct  4355342  CTCATCGAAACTGACA  4355357


>ref|NW_001838084.2| Homo sapiens chromosome 13 genomic contig, alternate assembly 
(based on HuRef), whole genome shotgun sequence
Length=25468656

 Features flanking this part of subject sequence:
   20847 bp at 5' side: ephrin B2
   982939 bp at 3' side: D-amino acid oxidase activator

 Score = 26.3 bits (13),  Expect =   145
 Identities = 13/13 (100%), Gaps = 0/13 (0%)
 Strand=Plus/Minus

Query  6        TCGGAACTGACAA  18
                |||||||||||||
Sbjct  5241737  TCGGAACTGACAA  5241725


 Features in this part of subject sequence:
   integrin, beta-like 1 (with EGF-like repeat domains)

 Score = 24.3 bits (12),  Expect =   575
 Identities = 12/12 (100%), Gaps = 0/12 (0%)
 Strand=Plus/Plus

Query  5         ATCGGAACTGAC  16
                 ||||||||||||
Sbjct  10007211  ATCGGAACTGAC  10007222


>ref|NW_001838061.2| Homo sapiens chromosome 12 genomic contig, alternate assembly 
(based on HuRef), whole genome shotgun sequence
Length=32873191

 Features in this part of subject sequence:
   ARP6 actin-related protein 6 homolog

 Score = 26.3 bits (13),  Expect =   145
 Identities = 13/13 (100%), Gaps = 0/13 (0%)
 Strand=Plus/Plus

Query  7        CGGAACTGACAAT  19
                |||||||||||||
Sbjct  8779813  CGGAACTGACAAT  8779825


 Features flanking this part of subject sequence:
   4737 bp at 5' side: coronin, actin binding protein, 1C isoform 1
   18489 bp at 3' side: selectin P ligand

 Score = 24.3 bits (12),  Expect =   575
 Identities = 12/12 (100%), Gaps = 0/12 (0%)
 Strand=Plus/Plus

Query  3       TCATCGGAACTG  14
               ||||||||||||
Sbjct  338921  TCATCGGAACTG  338932


 Features flanking this part of subject sequence:
   328192 bp at 5' side: BTB (POZ) domain containing 11 isoform b
   159783 bp at 3' side: cryptochrome 1 (photolyase-like)

 Score = 24.3 bits (12),  Expect =   575
 Identities = 12/12 (100%), Gaps = 0/12 (0%)
 Strand=Plus/Plus

Query  6        TCGGAACTGACA  17
                ||||||||||||
Sbjct  1732818  TCGGAACTGACA  1732829


>ref|NW_001838028.2| Homo sapiens chromosome 11 genomic contig, alternate assembly 
(based on HuRef), whole genome shotgun sequence
Length=16912879

 Features flanking this part of subject sequence:
   585 bp at 5' side: UDP-GlcNAc:betaGal beta-1,3-N-acetylglucosaminyltransfera...
   18444 bp at 3' side: phytoceramidase, alkaline

 Score = 26.3 bits (13),  Expect =   145
 Identities = 13/13 (100%), Gaps = 0/13 (0%)
 Strand=Plus/Minus

Query  4         CATCGGAACTGAC  16
                 |||||||||||||
Sbjct  10927910  CATCGGAACTGAC  10927898


 Features flanking this part of subject sequence:
   162567 bp at 5' side: pleckstrin homology domain containing, family B (evectins...
   15201 bp at 3' side: hypothetical protein LOC23201

 Score = 24.3 bits (12),  Expect =   575
 Identities = 12/12 (100%), Gaps = 0/12 (0%)
 Strand=Plus/Minus

Query  6         TCGGAACTGACA  17
                 ||||||||||||
Sbjct  14485441  TCGGAACTGACA  14485430


>ref|NW_001838025.2| Homo sapiens chromosome 11 genomic contig, alternate assembly 
(based on HuRef), whole genome shotgun sequence
Length=4754575

 Features flanking this part of subject sequence:
   35021 bp at 5' side: SAPS domain family, member 3
   53605 bp at 3' side: low density lipoprotein receptor-related protein 5

 Score = 26.3 bits (13),  Expect =   145
 Identities = 13/13 (100%), Gaps = 0/13 (0%)
 Strand=Plus/Minus

Query  7       CGGAACTGACAAT  19
               |||||||||||||
Sbjct  796832  CGGAACTGACAAT  796820


 Features in this part of subject sequence:
   FOS-like antigen 1

 Score = 24.3 bits (12),  Expect =   575
 Identities = 12/12 (100%), Gaps = 0/12 (0%)
 Strand=Plus/Plus

Query  8        GGAACTGACAAT  19
                ||||||||||||
Sbjct  3412863  GGAACTGACAAT  3412874


>ref|NW_001837985.1| Homo sapiens chromosome 10 genomic contig, alternate assembly 
(based on HuRef), whole genome shotgun sequence
Length=2691312

 Features flanking this part of subject sequence:
   309985 bp at 5' side: dickkopf homolog 1 precursor
   142099 bp at 3' side: soluble mannose-binding lectin precursor

 Score = 26.3 bits (13),  Expect =   145
 Identities = 13/13 (100%), Gaps = 0/13 (0%)
 Strand=Plus/Plus

Query  7        CGGAACTGACAAT  19
                |||||||||||||
Sbjct  2480933  CGGAACTGACAAT  2480945


>ref|NW_001839236.2| Homo sapiens chromosome 9 genomic contig, alternate assembly 
(based on HuRef), whole genome shotgun sequence
Length=20013418

 Features flanking this part of subject sequence:
   47254 bp at 5' side: zinc finger protein 618
   324564 bp at 3' side: regulator of G-protein signalling 3 isoform 6

 Score = 26.3 bits (13),  Expect =   145
 Identities = 13/13 (100%), Gaps = 0/13 (0%)
 Strand=Plus/Plus

Query  1        GCTCATCGGAACT  13
                |||||||||||||
Sbjct  3089293  GCTCATCGGAACT  3089305


 Features in this part of subject sequence:
   alpha-1,3-mannosyltransferase ALG2

 Score = 26.3 bits (13),  Expect =   145
 Identities = 13/13 (100%), Gaps = 0/13 (0%)
 Strand=Plus/Plus

Query  5         ATCGGAACTGACA  17
                 |||||||||||||
Sbjct  17797369  ATCGGAACTGACA  17797381


>ref|NW_001839228.1| Homo sapiens chromosome 9 genomic contig, alternate assembly 
(based on HuRef), whole genome shotgun sequence
Length=1826284

 Features flanking this part of subject sequence:
   216558 bp at 3' side: Di-Ras2

 Score = 26.3 bits (13),  Expect =   145
 Identities = 13/13 (100%), Gaps = 0/13 (0%)
 Strand=Plus/Plus

Query  2       CTCATCGGAACTG  14
               |||||||||||||
Sbjct  513322  CTCATCGGAACTG  513334


>ref|NW_001839149.2| Homo sapiens chromosome 9 genomic contig, alternate assembly 
(based on HuRef), whole genome shotgun sequence
Length=35741120

 Features in this part of subject sequence:
   GLIS family zinc finger 3 isoform a
   GLIS family zinc finger 3 isoform b

 Score = 26.3 bits (13),  Expect =   145
 Identities = 16/17 (94%), Gaps = 0/17 (0%)
 Strand=Plus/Plus

Query  3         TCATCGGAACTGACAAT  19
                 ||||| |||||||||||
Sbjct  31935695  TCATCTGAACTGACAAT  31935711


 Features flanking this part of subject sequence:
   1172863 bp at 5' side: hypothetical protein
   91479 bp at 3' side: leucine rich repeat and Ig domain containing 2

 Score = 24.3 bits (12),  Expect =   575
 Identities = 12/12 (100%), Gaps = 0/12 (0%)
 Strand=Plus/Plus

Query  2        CTCATCGGAACT  13
                ||||||||||||
Sbjct  7873452  CTCATCGGAACT  7873463


 Features flanking this part of subject sequence:
   22326 bp at 5' side: solute carrier family 24 (sodium/potassium/calcium exchan...
   32342 bp at 3' side: similar to microtubule-associated proteins 1A/1B light ch...

 Score = 24.3 bits (12),  Expect =   575
 Identities = 12/12 (100%), Gaps = 0/12 (0%)
 Strand=Plus/Plus

Query  2         CTCATCGGAACT  13
                 ||||||||||||
Sbjct  16412946  CTCATCGGAACT  16412957


 Features flanking this part of subject sequence:
   18621 bp at 5' side: hypothetical protein
   138914 bp at 3' side: multiple PDZ domain protein

 Score = 24.3 bits (12),  Expect =   575
 Identities = 12/12 (100%), Gaps = 0/12 (0%)
 Strand=Plus/Minus

Query  8         GGAACTGACAAT  19
                 ||||||||||||
Sbjct  22514730  GGAACTGACAAT  22514719


>ref|NW_001839138.2| Homo sapiens chromosome 8 genomic contig, alternate assembly 
(based on HuRef), whole genome shotgun sequence
Length=3560732

 Features in this part of subject sequence:
   EFR3 homolog A

 Score = 26.3 bits (13),  Expect =   145
 Identities = 13/13 (100%), Gaps = 0/13 (0%)
 Strand=Plus/Plus

Query  7        CGGAACTGACAAT  19
                |||||||||||||
Sbjct  2472723  CGGAACTGACAAT  2472735


 Features in this part of subject sequence:
   leucine rich repeat containing 6

 Score = 24.3 bits (12),  Expect =   575
 Identities = 12/12 (100%), Gaps = 0/12 (0%)
 Strand=Plus/Minus

Query  8        GGAACTGACAAT  19
                ||||||||||||
Sbjct  1836590  GGAACTGACAAT  1836579


>ref|NW_001839126.2| Homo sapiens chromosome 8 genomic contig, alternate assembly 
(based on HuRef), whole genome shotgun sequence
Length=9166896

 Features flanking this part of subject sequence:
   128578 bp at 5' side: sarcoglycan zeta
   393883 bp at 3' side: hypothetical protein LOC157773

 Score = 26.3 bits (13),  Expect =   145
 Identities = 13/13 (100%), Gaps = 0/13 (0%)
 Strand=Plus/Minus

Query  1        GCTCATCGGAACT  13
                |||||||||||||
Sbjct  7805134  GCTCATCGGAACT  7805122


 Features flanking this part of subject sequence:
   1115121 bp at 5' side: GDNF family receptor alpha 2 preproprotein preproprotein
   326280 bp at 3' side: leucine zipper, putative tumor suppressor 1

 Score = 24.3 bits (12),  Expect =   575
 Identities = 12/12 (100%), Gaps = 0/12 (0%)
 Strand=Plus/Minus

Query  8        GGAACTGACAAT  19
                ||||||||||||
Sbjct  1187841  GGAACTGACAAT  1187830


 Features flanking this part of subject sequence:
   131304 bp at 5' side: solute carrier family 7, member 2 isoform 2
   38527 bp at 3' side: myotubularin related protein 7

 Score = 24.3 bits (12),  Expect =   575
 Identities = 12/12 (100%), Gaps = 0/12 (0%)
 Strand=Plus/Minus

Query  6        TCGGAACTGACA  17
                ||||||||||||
Sbjct  4352620  TCGGAACTGACA  4352609


>ref|NW_001839017.1| Homo sapiens chromosome 7 genomic contig, alternate assembly 
(based on HuRef), whole genome shotgun sequence
Length=1054764

 Features flanking this part of subject sequence:
   103930 bp at 5' side: zinc finger protein 479
   214779 bp at 3' side: zinc finger protein 716

 Score = 26.3 bits (13),  Expect =   145
 Identities = 13/13 (100%), Gaps = 0/13 (0%)
 Strand=Plus/Minus

Query  2       CTCATCGGAACTG  14
               |||||||||||||
Sbjct  158450  CTCATCGGAACTG  158438


>ref|NW_001838990.2| Homo sapiens chromosome 6 genomic contig, alternate assembly 
(based on HuRef), whole genome shotgun sequence
Length=51215202

 Features flanking this part of subject sequence:
   1089718 bp at 5' side: AT rich interactive domain 1B (SWI1-like) isoform 2
   233899 bp at 3' side: NADPH oxidase 3

 Score = 26.3 bits (13),  Expect =   145
 Identities = 13/13 (100%), Gaps = 0/13 (0%)
 Strand=Plus/Plus

Query  3        TCATCGGAACTGA  15
                |||||||||||||
Sbjct  1549709  TCATCGGAACTGA  1549721


 Features in this part of subject sequence:
   sine oculis binding protein homolog

 Score = 26.3 bits (13),  Expect =   145
 Identities = 13/13 (100%), Gaps = 0/13 (0%)
 Strand=Plus/Minus

Query  2         CTCATCGGAACTG  14
                 |||||||||||||
Sbjct  49691375  CTCATCGGAACTG  49691363


 Features in this part of subject sequence:
   required for meiotic nuclear division 1 homolog

 Score = 24.3 bits (12),  Expect =   575
 Identities = 12/12 (100%), Gaps = 0/12 (0%)
 Strand=Plus/Minus

Query  1        GCTCATCGGAAC  12
                ||||||||||||
Sbjct  5828443  GCTCATCGGAAC  5828432


 Features in this part of subject sequence:
   methylenetetrahydrofolate dehydrogenase (NADP+ dependent)...

 Score = 24.3 bits (12),  Expect =   575
 Identities = 12/12 (100%), Gaps = 0/12 (0%)
 Strand=Plus/Minus

Query  7        CGGAACTGACAA  18
                ||||||||||||
Sbjct  6186084  CGGAACTGACAA  6186073


 Features flanking this part of subject sequence:
   793337 bp at 5' side: hypothetical protein
   1323395 bp at 3' side: Cbp/p300-interacting transactivator, with Glu/Asp-rich ca...

 Score = 24.3 bits (12),  Expect =   575
 Identities = 12/12 (100%), Gaps = 0/12 (0%)
 Strand=Plus/Plus

Query  8         GGAACTGACAAT  19
                 ||||||||||||
Sbjct  16543183  GGAACTGACAAT  16543194


 Features in this part of subject sequence:
   microtubule-associated protein 7

 Score = 24.3 bits (12),  Expect =   575
 Identities = 12/12 (100%), Gaps = 0/12 (0%)
 Strand=Plus/Minus

Query  5         ATCGGAACTGAC  16
                 ||||||||||||
Sbjct  20846462  ATCGGAACTGAC  20846451


 Features flanking this part of subject sequence:
   612 bp at 5' side: mannosidase, alpha, class 1A, member 1
   100930 bp at 3' side: hypothetical protein LOC79632 isoform 1

 Score = 24.3 bits (12),  Expect =   575
 Identities = 12/12 (100%), Gaps = 0/12 (0%)
 Strand=Plus/Plus

Query  3         TCATCGGAACTG  14
                 ||||||||||||
Sbjct  38040405  TCATCGGAACTG  38040416


>ref|NW_001838987.1| Homo sapiens chromosome 6 genomic contig, alternate assembly 
(based on HuRef), whole genome shotgun sequence
Length=25130961

 Features flanking this part of subject sequence:
   76905 bp at 5' side: hypothetical protein
   15822 bp at 3' side: similar to chromosome 21 open reading frame 51

 Score = 26.3 bits (13),  Expect =   145
 Identities = 13/13 (100%), Gaps = 0/13 (0%)
 Strand=Plus/Minus

Query  1         GCTCATCGGAACT  13
                 |||||||||||||
Sbjct  15832167  GCTCATCGGAACT  15832155


 Features flanking this part of subject sequence:
   181447 bp at 5' side: central cannabinoid receptor isoform b
   286051 bp at 3' side: RNA guanylyltransferase and 5'-phosphatase

 Score = 26.3 bits (13),  Expect =   145
 Identities = 16/17 (94%), Gaps = 0/17 (0%)
 Strand=Plus/Plus

Query  1         GCTCATCGGAACTGACA  17
                 ||||||| |||||||||
Sbjct  18429971  GCTCATCTGAACTGACA  18429987


 Features in this part of subject sequence:
   alpha 1 type XIX collagen precursor

 Score = 24.3 bits (12),  Expect =   575
 Identities = 15/16 (93%), Gaps = 0/16 (0%)
 Strand=Plus/Plus

Query  2      CTCATCGGAACTGACA  17
              |||||| |||||||||
Sbjct  94252  CTCATCTGAACTGACA  94267


 Features in this part of subject sequence:
   potassium voltage-gated channel, KQT-like subfamily, memb...

 Score = 24.3 bits (12),  Expect =   575
 Identities = 12/12 (100%), Gaps = 0/12 (0%)
 Strand=Plus/Minus

Query  8        GGAACTGACAAT  19
                ||||||||||||
Sbjct  3003102  GGAACTGACAAT  3003091


>ref|NW_001838952.2| Homo sapiens chromosome 5 genomic contig, alternate assembly 
(based on HuRef), whole genome shotgun sequence
Length=47124617

 Features flanking this part of subject sequence:
   191918 bp at 5' side: solute carrier family 27 (fatty acid transporter), member 6
   236164 bp at 3' side: fibrillin 2 precursor

 Score = 26.3 bits (13),  Expect =   145
 Identities = 13/13 (100%), Gaps = 0/13 (0%)
 Strand=Plus/Plus

Query  3         TCATCGGAACTGA  15
                 |||||||||||||
Sbjct  10676660  TCATCGGAACTGA  10676672


 Features flanking this part of subject sequence:
   243151 bp at 5' side: hypothetical protein

 Score = 26.3 bits (13),  Expect =   145
 Identities = 13/13 (100%), Gaps = 0/13 (0%)
 Strand=Plus/Minus

Query  6         TCGGAACTGACAA  18
                 |||||||||||||
Sbjct  46123157  TCGGAACTGACAA  46123145


 Features flanking this part of subject sequence:
   37897 bp at 5' side: transforming growth factor, beta-induced, 68kDa precursor
   36308 bp at 3' side: leukocyte cell-derived chemotaxin 2 precursor

 Score = 24.3 bits (12),  Expect =   575
 Identities = 12/12 (100%), Gaps = 0/12 (0%)
 Strand=Plus/Plus

Query  8        GGAACTGACAAT  19
                ||||||||||||
Sbjct  3461410  GGAACTGACAAT  3461421


 Features flanking this part of subject sequence:
   464650 bp at 5' side: GRAM domain containing 3 isoform 2
   1215357 bp at 3' side: zinc finger protein 608

 Score = 24.3 bits (12),  Expect =   575
 Identities = 12/12 (100%), Gaps = 0/12 (0%)
 Strand=Plus/Plus

Query  8         GGAACTGACAAT  19
                 ||||||||||||
Sbjct  13491123  GGAACTGACAAT  13491134


 Features flanking this part of subject sequence:
   81796 bp at 5' side: synuclein alpha interacting protein
   122065 bp at 3' side: hypothetical protein

 Score = 24.3 bits (12),  Expect =   575
 Identities = 12/12 (100%), Gaps = 0/12 (0%)
 Strand=Plus/Minus

Query  8         GGAACTGACAAT  19
                 ||||||||||||
Sbjct  17144787  GGAACTGACAAT  17144776


 Features flanking this part of subject sequence:
   400036 bp at 5' side: tripartite motif-containing 36 isoform 3
   281468 bp at 3' side: small conductance calcium-activated potassium channel pro...

 Score = 24.3 bits (12),  Expect =   575
 Identities = 15/16 (93%), Gaps = 0/16 (0%)
 Strand=Plus/Minus

Query  2         CTCATCGGAACTGACA  17
                 ||||| ||||||||||
Sbjct  24681118  CTCATGGGAACTGACA  24681103


 Features flanking this part of subject sequence:
   770700 bp at 5' side: small conductance calcium-activated potassium channel pro...
   99100 bp at 3' side: YTH domain containing 2

 Score = 24.3 bits (12),  Expect =   575
 Identities = 12/12 (100%), Gaps = 0/12 (0%)
 Strand=Plus/Minus

Query  8         GGAACTGACAAT  19
                 ||||||||||||
Sbjct  25766188  GGAACTGACAAT  25766177


 Features in this part of subject sequence:
   mutated in colorectal cancers isoform 1
   mutated in colorectal cancers isoform 2

 Score = 24.3 bits (12),  Expect =   575
 Identities = 12/12 (100%), Gaps = 0/12 (0%)
 Strand=Plus/Minus

Query  8         GGAACTGACAAT  19
                 ||||||||||||
Sbjct  26276448  GGAACTGACAAT  26276437


 Features in this part of subject sequence:
   mutated in colorectal cancers isoform 1
   mutated in colorectal cancers isoform 2

 Score = 24.3 bits (12),  Expect =   575
 Identities = 12/12 (100%), Gaps = 0/12 (0%)
 Strand=Plus/Plus

Query  3         TCATCGGAACTG  14
                 ||||||||||||
Sbjct  26342464  TCATCGGAACTG  26342475


 Features in this part of subject sequence:
   neuronal protein 3.1 isoform b
   neuronal protein 3.1 isoform c

 Score = 24.3 bits (12),  Expect =   575
 Identities = 12/12 (100%), Gaps = 0/12 (0%)
 Strand=Plus/Minus

Query  8         GGAACTGACAAT  19
                 ||||||||||||
Sbjct  27722912  GGAACTGACAAT  27722901


 Features flanking this part of subject sequence:
   69831 bp at 5' side: hypothetical protein LOC642987
   494751 bp at 3' side: mannosidase, alpha, class 2A, member 1

 Score = 24.3 bits (12),  Expect =   575
 Identities = 12/12 (100%), Gaps = 0/12 (0%)
 Strand=Plus/Minus

Query  8         GGAACTGACAAT  19
                 ||||||||||||
Sbjct  29106544  GGAACTGACAAT  29106533


 Features flanking this part of subject sequence:
   216263 bp at 5' side: hypothetical protein LOC642987
   348319 bp at 3' side: mannosidase, alpha, class 2A, member 1

 Score = 24.3 bits (12),  Expect =   575
 Identities = 12/12 (100%), Gaps = 0/12 (0%)
 Strand=Plus/Plus

Query  3         TCATCGGAACTG  14
                 ||||||||||||
Sbjct  29252965  TCATCGGAACTG  29252976


 Features in this part of subject sequence:
   limb expression 1

 Score = 24.3 bits (12),  Expect =   575
 Identities = 12/12 (100%), Gaps = 0/12 (0%)
 Strand=Plus/Minus

Query  1         GCTCATCGGAAC  12
                 ||||||||||||
Sbjct  42353270  GCTCATCGGAAC  42353259


>ref|NW_001838914.1| Homo sapiens chromosome 4 genomic contig, alternate assembly 
(based on HuRef), whole genome shotgun sequence
Length=15540064

 Features flanking this part of subject sequence:
   102044 bp at 3' side: latrophilin 3 precursor

 Score = 26.3 bits (13),  Expect =   145
 Identities = 13/13 (100%), Gaps = 0/13 (0%)
 Strand=Plus/Minus

Query  7        CGGAACTGACAAT  19
                |||||||||||||
Sbjct  2471250  CGGAACTGACAAT  2471238


 Features flanking this part of subject sequence:
   907638 bp at 5' side: steroid 5 alpha-reductase 2-like 2
   7274 bp at 3' side: ephrin receptor EphA5 isoform b precursor

 Score = 24.3 bits (12),  Expect =   575
 Identities = 12/12 (100%), Gaps = 0/12 (0%)
 Strand=Plus/Plus

Query  4        CATCGGAACTGA  15
                ||||||||||||
Sbjct  6394679  CATCGGAACTGA  6394690


>ref|NW_001838882.2| Homo sapiens chromosome 3 genomic contig, alternate assembly 
(based on HuRef), whole genome shotgun sequence
Length=6582201

 Features in this part of subject sequence:
   kalirin, RhoGEF kinase isoform 1
   kalirin, RhoGEF kinase isoform 2

 Score = 26.3 bits (13),  Expect =   145
 Identities = 16/17 (94%), Gaps = 0/17 (0%)
 Strand=Plus/Minus

Query  3        TCATCGGAACTGACAAT  19
                ||||| |||||||||||
Sbjct  2657888  TCATCAGAACTGACAAT  2657872


 Features flanking this part of subject sequence:
   3073 bp at 5' side: karyopherin alpha 1
   8229 bp at 3' side: WD repeat domain 5B

 Score = 24.3 bits (12),  Expect =   575
 Identities = 12/12 (100%), Gaps = 0/12 (0%)
 Strand=Plus/Minus

Query  7        CGGAACTGACAA  18
                ||||||||||||
Sbjct  4736460  CGGAACTGACAA  4736449


 Features flanking this part of subject sequence:
   69150 bp at 5' side: calcium-sensing receptor
   65388 bp at 3' side: CD86 antigen isoform 1

 Score = 24.3 bits (12),  Expect =   575
 Identities = 12/12 (100%), Gaps = 0/12 (0%)
 Strand=Plus/Plus

Query  8        GGAACTGACAAT  19
                ||||||||||||
Sbjct  4974953  GGAACTGACAAT  4974964


 Features in this part of subject sequence:
   syntaxin binding protein 5-like

 Score = 24.3 bits (12),  Expect =   575
 Identities = 15/16 (93%), Gaps = 0/16 (0%)
 Strand=Plus/Minus

Query  3        TCATCGGAACTGACAA  18
                |||| |||||||||||
Sbjct  5778230  TCATTGGAACTGACAA  5778215


 Features in this part of subject sequence:
   homogentisate 1,2-dioxygenase

 Score = 24.3 bits (12),  Expect =   575
 Identities = 12/12 (100%), Gaps = 0/12 (0%)
 Strand=Plus/Minus

Query  7        CGGAACTGACAA  18
                ||||||||||||
Sbjct  6513271  CGGAACTGACAA  6513260


>ref|NW_001838878.1| Homo sapiens chromosome 3 genomic contig, alternate assembly 
(based on HuRef), whole genome shotgun sequence
Length=20655341

 Features flanking this part of subject sequence:
   946750 bp at 5' side: glucan (1,4-alpha-), branching enzyme 1
   2244482 bp at 3' side: hypothetical protein

 Score = 26.3 bits (13),  Expect =   145
 Identities = 13/13 (100%), Gaps = 0/13 (0%)
 Strand=Plus/Minus

Query  4         CATCGGAACTGAC  16
                 |||||||||||||
Sbjct  16507262  CATCGGAACTGAC  16507250


 Features flanking this part of subject sequence:
   1738 bp at 5' side: glucan (1,4-alpha-), branching enzyme 1
   3189495 bp at 3' side: hypothetical protein

 Score = 24.3 bits (12),  Expect =   575
 Identities = 12/12 (100%), Gaps = 0/12 (0%)
 Strand=Plus/Minus

Query  4         CATCGGAACTGA  15
                 ||||||||||||
Sbjct  15562249  CATCGGAACTGA  15562238


>ref|NW_001838870.1| Homo sapiens chromosome 2 genomic contig, alternate assembly 
(based on HuRef), whole genome shotgun sequence
Length=3727739

 Features in this part of subject sequence:
   centaurin, gamma 2 isoform 1
   centaurin, gamma 2 isoform 2

 Score = 26.3 bits (13),  Expect =   145
 Identities = 16/17 (94%), Gaps = 0/17 (0%)
 Strand=Plus/Minus

Query  2       CTCATCGGAACTGACAA  18
               |||||| ||||||||||
Sbjct  946546  CTCATCCGAACTGACAA  946530


>ref|NW_001838866.2| Homo sapiens chromosome 2 genomic contig, alternate assembly 
(based on HuRef), whole genome shotgun sequence
Length=5351923

 Features flanking this part of subject sequence:
   188785 bp at 5' side: insulin receptor substrate 1
   947956 bp at 3' side: hypothetical protein LOC57624

 Score = 26.3 bits (13),  Expect =   145
 Identities = 13/13 (100%), Gaps = 0/13 (0%)
 Strand=Plus/Plus

Query  2        CTCATCGGAACTG  14
                |||||||||||||
Sbjct  4397282  CTCATCGGAACTG  4397294


 Features in this part of subject sequence:
   F-box protein 36

 Score = 24.3 bits (12),  Expect =   575
 Identities = 12/12 (100%), Gaps = 0/12 (0%)
 Strand=Plus/Plus

Query  8        GGAACTGACAAT  19
                ||||||||||||
Sbjct  1036321  GGAACTGACAAT  1036332


 Features in this part of subject sequence:
   phosphotyrosine interaction domain containing 1 isoform 2
   phosphotyrosine interaction domain containing 1 isoform 1

 Score = 24.3 bits (12),  Expect =   575
 Identities = 12/12 (100%), Gaps = 0/12 (0%)
 Strand=Plus/Minus

Query  1        GCTCATCGGAAC  12
                ||||||||||||
Sbjct  1834584  GCTCATCGGAAC  1834573


 Features flanking this part of subject sequence:
   681449 bp at 5' side: phosphotyrosine interaction domain containing 1 isoform 1
   162214 bp at 3' side: sphingosine kinase type 1-interacting protein isoform 1

 Score = 24.3 bits (12),  Expect =   575
 Identities = 12/12 (100%), Gaps = 0/12 (0%)
 Strand=Plus/Minus

Query  8        GGAACTGACAAT  19
                ||||||||||||
Sbjct  2661463  GGAACTGACAAT  2661452


>ref|NW_001838860.1| Homo sapiens chromosome 2 genomic contig, alternate assembly 
(based on HuRef), whole genome shotgun sequence
Length=20525979

 Features in this part of subject sequence:
   serine threonine kinase 39 (STE20/SPS1 homolog, yeast)

 Score = 26.3 bits (13),  Expect =   145
 Identities = 13/13 (100%), Gaps = 0/13 (0%)
 Strand=Plus/Minus

Query  1         GCTCATCGGAACT  13
                 |||||||||||||
Sbjct  19106728  GCTCATCGGAACT  19106716


 Features in this part of subject sequence:
   UDP-N-acetyl-alpha-D-galactosamine:polypeptide N-acetylga...

 Score = 24.3 bits (12),  Expect =   575
 Identities = 12/12 (100%), Gaps = 0/12 (0%)
 Strand=Plus/Minus

Query  8        GGAACTGACAAT  19
                ||||||||||||
Sbjct  5129662  GGAACTGACAAT  5129651


 Features flanking this part of subject sequence:
   281897 bp at 5' side: potassium inwardly-rectifying channel J3
   1186975 bp at 3' side: nuclear receptor subfamily 4, group A, member 2

 Score = 24.3 bits (12),  Expect =   575
 Identities = 12/12 (100%), Gaps = 0/12 (0%)
 Strand=Plus/Plus

Query  8        GGAACTGACAAT  19
                ||||||||||||
Sbjct  6191074  GGAACTGACAAT  6191085


 Features flanking this part of subject sequence:
   90568 bp at 5' side: death associated protein-like 1
   160177 bp at 3' side: tetratricopeptide repeat, ankyrin repeat and coiled-coil ...

 Score = 24.3 bits (12),  Expect =   575
 Identities = 12/12 (100%), Gaps = 0/12 (0%)
 Strand=Plus/Plus

Query  3        TCATCGGAACTG  14
                ||||||||||||
Sbjct  9961658  TCATCGGAACTG  9961669


>ref|NW_001838849.2| Homo sapiens chromosome 2 genomic contig, alternate assembly 
(based on HuRef), whole genome shotgun sequence
Length=3929952

 Features in this part of subject sequence:
   glycophorin C isoform 2
   glycophorin C isoform 1

 Score = 26.3 bits (13),  Expect =   145
 Identities = 13/13 (100%), Gaps = 0/13 (0%)
 Strand=Plus/Plus

Query  1        GCTCATCGGAACT  13
                |||||||||||||
Sbjct  3434712  GCTCATCGGAACT  3434724


 Features flanking this part of subject sequence:
   53413 bp at 5' side: bridging integrator 1 isoform 1
   91398 bp at 3' side: similar to hCG40442

 Score = 24.3 bits (12),  Expect =   575
 Identities = 12/12 (100%), Gaps = 0/12 (0%)
 Strand=Plus/Minus

Query  8        GGAACTGACAAT  19
                ||||||||||||
Sbjct  3111489  GGAACTGACAAT  3111478


>ref|NW_001838537.2| Homo sapiens chromosome 1 genomic contig, alternate assembly 
(based on HuRef), whole genome shotgun sequence
Length=16133001

 Features flanking this part of subject sequence:
   445088 bp at 5' side: lysophospholipase-like 1
   289071 bp at 3' side: transforming growth factor, beta 2 isoform 2

 Score = 26.3 bits (13),  Expect =   145
 Identities = 13/13 (100%), Gaps = 0/13 (0%)
 Strand=Plus/Minus

Query  4        CATCGGAACTGAC  16
                |||||||||||||
Sbjct  4356813  CATCGGAACTGAC  4356801


 Features flanking this part of subject sequence:
   162927 bp at 5' side: solute carrier family 30 (zinc transporter), member 10
   287683 bp at 3' side: hypothetical protein

 Score = 24.3 bits (12),  Expect =   575
 Identities = 12/12 (100%), Gaps = 0/12 (0%)
 Strand=Plus/Minus

Query  8        GGAACTGACAAT  19
                ||||||||||||
Sbjct  3327459  GGAACTGACAAT  3327448


 Features in this part of subject sequence:
   SET and MYND domain containing 2

 Score = 24.3 bits (12),  Expect =   575
 Identities = 12/12 (100%), Gaps = 0/12 (0%)
 Strand=Plus/Plus

Query  8        GGAACTGACAAT  19
                ||||||||||||
Sbjct  8785143  GGAACTGACAAT  8785154


>ref|NW_001838577.2| Homo sapiens chromosome 1 genomic contig, alternate assembly 
(based on HuRef), whole genome shotgun sequence
Length=13138121

 Features flanking this part of subject sequence:
   69491 bp at 5' side: KH domain containing, RNA binding, signal transduction as...
   25571 bp at 3' side: protein tyrosine phosphatase type IVA, member 2 isoform 1

 Score = 26.3 bits (13),  Expect =   145
 Identities = 13/13 (100%), Gaps = 0/13 (0%)
 Strand=Plus/Plus

Query  1         GCTCATCGGAACT  13
                 |||||||||||||
Sbjct  10741714  GCTCATCGGAACT  10741726


 Features flanking this part of subject sequence:
   67624 bp at 5' side: similar to forkhead box O6
   126150 bp at 3' side: sex comb on midleg 1 isoform 2

 Score = 24.3 bits (12),  Expect =   575
 Identities = 12/12 (100%), Gaps = 0/12 (0%)
 Strand=Plus/Minus

Query  8        GGAACTGACAAT  19
                ||||||||||||
Sbjct  1399759  GGAACTGACAAT  1399748


>ref|NT_167247.1| Homo sapiens chromosome 6 genomic contig, GRCh37 reference assembly 
alternate locus group ALT_REF_LOCI_5
Length=4833398

 Features in this part of subject sequence:
   HLA-B associated transcript-2

 Score = 24.3 bits (12),  Expect =   575
 Identities = 12/12 (100%), Gaps = 0/12 (0%)
 Strand=Plus/Minus

Query  4        CATCGGAACTGA  15
                ||||||||||||
Sbjct  2971733  CATCGGAACTGA  2971722


>ref|NT_167246.1| Homo sapiens chromosome 6 genomic contig, GRCh37 reference assembly 
alternate locus group ALT_REF_LOCI_4
Length=4683263

 Features in this part of subject sequence:
   HLA-B associated transcript-2

 Score = 24.3 bits (12),  Expect =   575
 Identities = 12/12 (100%), Gaps = 0/12 (0%)
 Strand=Plus/Minus

Query  4        CATCGGAACTGA  15
                ||||||||||||
Sbjct  2934929  CATCGGAACTGA  2934918


>ref|NW_001842397.1| Homo sapiens chromosome X genomic contig, alternate assembly 
(based on HuRef), whole genome shotgun sequence
Length=4582674

 Features flanking this part of subject sequence:
   857120 bp at 5' side: similar to hCG1793821
   472073 bp at 3' side: glutamate receptor, ionotrophic, AMPA 3 isoform 2 precursor

 Score = 24.3 bits (12),  Expect =   575
 Identities = 12/12 (100%), Gaps = 0/12 (0%)
 Strand=Plus/Minus

Query  8        GGAACTGACAAT  19
                ||||||||||||
Sbjct  2026536  GGAACTGACAAT  2026525


  Database: human build 37 genome database (reference GRCh37 assembly only); Human
build 37 HuRef alternate assembly genomic scaffolds; human build 37
version 1 RNA database
    Posted date:  Jul 6, 2009  12:26 PM
  Number of letters in database: 1,565,321,709
  Number of sequences in database:  47,542

Lambda     K      H
    1.37    0.711     1.31 
Gapped
Lambda     K      H
    1.37    0.711     1.31 
Matrix: blastn matrix:1 -3
Gap Penalties: Existence: 5, Extension: 2
Number of Sequences: 47542
Number of Hits to DB: 1489593
Number of extensions: 115
Number of successful extensions: 115
Number of sequences better than 1000: 20
Number of HSP's better than 1000 without gapping: 0
Number of HSP's gapped: 115
Number of HSP's successfully gapped: 115
Length of query: 19
Length of database: 5860289005
Length adjustment: 17
Effective length of query: 2
Effective length of database: 5859480791
Effective search space: 11718961582
Effective search space used: 11718961582
A: 0
X1: 11 (21.8 bits)
X2: 15 (29.7 bits)
X3: 50 (99.1 bits)
S1: 12 (24.3 bits)
S2: 12 (24.3 bits)


BLASTN 2.2.24+
Reference: Stephen F. Altschul, Thomas L. Madden, Alejandro
A. Schaffer, Jinghui Zhang, Zheng Zhang, Webb Miller, and
David J. Lipman (1997), "Gapped BLAST and PSI-BLAST: a new
generation of protein database search programs", Nucleic
Acids Res. 25:3389-3402.


RID: 6ZAY4AGR01R: 1324_1343 PRE


Database: human build 37 genome database (reference GRCh37 assembly
only); Human build 37 HuRef alternate assembly genomic scaffolds;
human build 37 version 1 RNA database
           47,542 sequences; 5,860,289,005 total letters
Query=  
Length=19


                                                                   Score     E
Sequences producing significant alignments:                       (Bits)  Value

ref|NT_010966.14|  Homo sapiens chromosome 18 genomic contig, ...  30.2    9.3  
ref|NT_010498.15|  Homo sapiens chromosome 16 genomic contig, ...  30.2    9.3  
ref|NT_024524.14|  Homo sapiens chromosome 13 genomic contig, ...  30.2    9.3  
ref|NT_009714.17|  Homo sapiens chromosome 12 genomic contig, ...  30.2    9.3  
ref|NT_167190.1|  Homo sapiens chromosome 11 genomic contig, G...  30.2    9.3  
ref|NT_008046.16|  Homo sapiens chromosome 8 genomic contig, G...  30.2    9.3  
ref|NT_167187.1|  Homo sapiens chromosome 8 genomic contig, GR...  30.2    9.3  
ref|NT_007819.17|  Homo sapiens chromosome 7 genomic contig, G...  30.2    9.3  
ref|NT_034772.6|  Homo sapiens chromosome 5 genomic contig, GR...  30.2    9.3  
ref|NT_022517.18|  Homo sapiens chromosome 3 genomic contig, G...  30.2    9.3  
ref|NT_005403.17|  Homo sapiens chromosome 2 genomic contig, G...  30.2    9.3  
ref|NT_022184.15|  Homo sapiens chromosome 2 genomic contig, G...  30.2    9.3  
ref|NT_032977.9|  Homo sapiens chromosome 1 genomic contig, GR...  30.2    9.3  
ref|NW_001838467.2|  Homo sapiens chromosome 18 genomic contig...  30.2    9.3  
ref|NW_001838328.2|  Homo sapiens chromosome 16 genomic contig...  30.2    9.3  
ref|NW_001838083.1|  Homo sapiens chromosome 13 genomic contig...  30.2    9.3  
ref|NW_001838052.1|  Homo sapiens chromosome 12 genomic contig...  30.2    9.3  
ref|NW_001838025.2|  Homo sapiens chromosome 11 genomic contig...  30.2    9.3  
ref|NW_001839136.1|  Homo sapiens chromosome 8 genomic contig,...  30.2    9.3  
ref|NW_001839128.2|  Homo sapiens chromosome 8 genomic contig,...  30.2    9.3  
ref|NW_001839003.1|  Homo sapiens chromosome 7 genomic contig,...  30.2    9.3  
ref|NW_001838952.2|  Homo sapiens chromosome 5 genomic contig,...  30.2    9.3  
ref|NW_001838877.2|  Homo sapiens chromosome 3 genomic contig,...  30.2    9.3  
ref|NW_001838861.1|  Homo sapiens chromosome 2 genomic contig,...  30.2    9.3  
ref|NW_001838769.1|  Homo sapiens chromosome 2 genomic contig,...  30.2    9.3  
ref|NW_001838579.2|  Homo sapiens chromosome 1 genomic contig,...  30.2    9.3  
ref|NM_022496.3|  Homo sapiens ARP6 actin-related protein 6 ho...  28.2       37 (indicated in the TABLE 1)
ref|NT_011651.17|  Homo sapiens chromosome X genomic contig, G...  28.2       37
ref|NT_011520.12|  Homo sapiens chromosome 22 genomic contig, ...  28.2       37
ref|NT_026437.12|  Homo sapiens chromosome 14 genomic contig, ...  28.2       37
ref|NT_029419.12|  Homo sapiens chromosome 12 genomic contig, ...  28.2       37
ref|NT_008818.16|  Homo sapiens chromosome 10 genomic contig, ...  28.2       37
ref|NT_030059.13|  Homo sapiens chromosome 10 genomic contig, ...  28.2       37
ref|NT_008470.19|  Homo sapiens chromosome 9 genomic contig, G...  28.2       37
ref|NT_008183.19|  Homo sapiens chromosome 8 genomic contig, G...  28.2       37
ref|NT_025741.15|  Homo sapiens chromosome 6 genomic contig, G...  28.2       37
ref|NT_007592.15|  Homo sapiens chromosome 6 genomic contig, G...  28.2       37
ref|NT_006576.16|  Homo sapiens chromosome 5 genomic contig, G...  28.2       37
ref|NT_016354.19|  Homo sapiens chromosome 4 genomic contig, G...  28.2       37
ref|NT_037622.5|  Homo sapiens chromosome 4 genomic contig, GR...  28.2       37
ref|NT_005612.16|  Homo sapiens chromosome 3 genomic contig, G...  28.2       37
ref|NT_004487.19|  Homo sapiens chromosome 1 genomic contig, G...  28.2       37
ref|NW_001842389.2|  Homo sapiens chromosome X genomic contig,...  28.2       37
ref|NW_001838745.1|  Homo sapiens chromosome 22 genomic contig...  28.2       37
ref|NW_001838113.2|  Homo sapiens chromosome 14 genomic contig...  28.2       37
ref|NW_001838110.1|  Homo sapiens chromosome 14 genomic contig...  28.2       37
ref|NW_001838082.1|  Homo sapiens chromosome 13 genomic contig...  28.2       37
ref|NW_001838081.1|  Homo sapiens chromosome 13 genomic contig...  28.2       37
ref|NW_001838061.2|  Homo sapiens chromosome 12 genomic contig...  28.2       37
ref|NW_001838057.1|  Homo sapiens chromosome 12 genomic contig...  28.2       37
ref|NW_001838011.1|  Homo sapiens chromosome 10 genomic contig...  28.2       37
ref|NW_001837986.1|  Homo sapiens chromosome 10 genomic contig...  28.2       37
ref|NW_001837985.1|  Homo sapiens chromosome 10 genomic contig...  28.2       37
ref|NW_001839236.2|  Homo sapiens chromosome 9 genomic contig,...  28.2       37
ref|NW_001839139.2|  Homo sapiens chromosome 8 genomic contig,...  28.2       37
ref|NW_001839132.1|  Homo sapiens chromosome 8 genomic contig,...  28.2       37
ref|NW_001839005.2|  Homo sapiens chromosome 7 genomic contig,...  28.2       37
ref|NW_001838988.2|  Homo sapiens chromosome 6 genomic contig,...  28.2       37
ref|NW_001838973.1|  Homo sapiens chromosome 6 genomic contig,...  28.2       37
ref|NW_001838933.1|  Homo sapiens chromosome 5 genomic contig,...  28.2       37
ref|NW_001838927.1|  Homo sapiens chromosome 5 genomic contig,...  28.2       37
ref|NW_001838926.1|  Homo sapiens chromosome 5 genomic contig,...  28.2       37
ref|NW_001838921.1|  Homo sapiens chromosome 4 genomic contig,...  28.2       37
ref|NW_001838915.1|  Homo sapiens chromosome 4 genomic contig,...  28.2       37
ref|NW_001838895.1|  Homo sapiens chromosome 4 genomic contig,...  28.2       37
ref|NW_001838880.2|  Homo sapiens chromosome 3 genomic contig,...  28.2       37
ref|NW_001838860.1|  Homo sapiens chromosome 2 genomic contig,...  28.2       37
ref|NT_010783.15|  Homo sapiens chromosome 17 genomic contig, ...  26.3      145
ref|NT_010718.16|  Homo sapiens chromosome 17 genomic contig, ...  26.3      145
ref|NT_010393.16|  Homo sapiens chromosome 16 genomic contig, ...  26.3      145
ref|NT_010194.17|  Homo sapiens chromosome 15 genomic contig, ...  26.3      145
ref|NT_009237.18|  Homo sapiens chromosome 11 genomic contig, ...  26.3      145
ref|NT_008705.16|  Homo sapiens chromosome 10 genomic contig, ...  26.3      145
ref|NT_167189.1|  Homo sapiens chromosome 9 genomic contig, GR...  26.3      145
ref|NT_167188.1|  Homo sapiens chromosome 9 genomic contig, GR...  26.3      145
ref|NT_078043.5|  Homo sapiens chromosome 9 genomic contig, GR...  26.3      145
ref|NT_113812.2|  Homo sapiens chromosome 9 genomic contig, GR...  26.3      145
ref|NT_167248.1|  Homo sapiens chromosome 6 genomic contig, GR...  26.3      145
ref|NT_167249.1|  Homo sapiens chromosome 6 genomic contig, GR...  26.3      145
ref|NT_167247.1|  Homo sapiens chromosome 6 genomic contig, GR...  26.3      145
ref|NT_167246.1|  Homo sapiens chromosome 6 genomic contig, GR...  26.3      145
ref|NT_167245.1|  Homo sapiens chromosome 6 genomic contig, GR...  26.3      145
ref|NT_007299.13|  Homo sapiens chromosome 6 genomic contig, G...  26.3      145
ref|NT_113891.2|  Homo sapiens chromosome 6 genomic contig, GR...  26.3      145
ref|NT_023133.13|  Homo sapiens chromosome 5 genomic contig, G...  26.3      145
ref|NT_029289.11|  Homo sapiens chromosome 5 genomic contig, G...  26.3      145
ref|NT_006713.15|  Homo sapiens chromosome 5 genomic contig, G...  26.3      145
ref|NT_022778.16|  Homo sapiens chromosome 4 genomic contig, G...  26.3      145
ref|NT_006316.16|  Homo sapiens chromosome 4 genomic contig, G...  26.3      145
ref|NT_022459.15|  Homo sapiens chromosome 3 genomic contig, G...  26.3      145
ref|NT_022135.16|  Homo sapiens chromosome 2 genomic contig, G...  26.3      145
ref|NT_005334.16|  Homo sapiens chromosome 2 genomic contig, G...  26.3      145
ref|NT_167186.1|  Homo sapiens chromosome 1 genomic contig, GR...  26.3      145
ref|NT_167185.1|  Homo sapiens chromosome 1 genomic contig, GR...  26.3      145
ref|NT_004610.19|  Homo sapiens chromosome 1 genomic contig, G...  26.3      145
ref|NT_021937.19|  Homo sapiens chromosome 1 genomic contig, G...  26.3      145
ref|NW_001842411.2|  Homo sapiens chromosome X genomic contig,...  26.3      145
ref|NW_001838022.2|  Homo sapiens chromosome 11 genomic contig...  26.3      145
ref|NW_001838990.2|  Homo sapiens chromosome 6 genomic contig,...  26.3      145
ref|NW_001838985.2|  Homo sapiens chromosome 6 genomic contig,...  26.3      145

ALIGNMENTS
>ref|NT_010966.14| Homo sapiens chromosome 18 genomic contig, GRCh37 reference primary 
assembly
Length=33548238

 Features flanking this part of subject sequence:
   1275215 bp at 5' side: cadherin 2, type 1 preproprotein preproprotein
   1541926 bp at 3' side: desmocollin 3 isoform Dsc3a preproprotein

 Score = 30.2 bits (15),  Expect = 9.3
 Identities = 15/15 (100%), Gaps = 0/15 (0%)
 Strand=Plus/Plus

Query  5        GGAACTGACAATTCT  19
                |||||||||||||||
Sbjct  8521303  GGAACTGACAATTCT  8521317


 Features in this part of subject sequence:
   hypothetical protein LOC57536

 Score = 30.2 bits (15),  Expect = 9.3
 Identities = 15/15 (100%), Gaps = 0/15 (0%)
 Strand=Plus/Minus

Query  5         GGAACTGACAATTCT  19
                 |||||||||||||||
Sbjct  15902997  GGAACTGACAATTCT  15902983


 Features flanking this part of subject sequence:
   1016398 bp at 5' side: cadherin 2, type 1 preproprotein preproprotein
   1800744 bp at 3' side: desmocollin 3 isoform Dsc3a preproprotein

 Score = 28.2 bits (14),  Expect =    37
 Identities = 14/14 (100%), Gaps = 0/14 (0%)
 Strand=Plus/Minus

Query  6        GAACTGACAATTCT  19
                ||||||||||||||
Sbjct  8262499  GAACTGACAATTCT  8262486


 Features flanking this part of subject sequence:
   46648 bp at 5' side: aquaporin 4 isoform b
   7038 bp at 3' side: GalNAc-4-sulfotransferase 2

 Score = 24.3 bits (12),  Expect =   575
 Identities = 12/12 (100%), Gaps = 0/12 (0%)
 Strand=Plus/Plus

Query  8        ACTGACAATTCT  19
                ||||||||||||
Sbjct  5978276  ACTGACAATTCT  5978287


 Features flanking this part of subject sequence:
   1947711 bp at 5' side: cadherin 2, type 1 preproprotein preproprotein
   869433 bp at 3' side: desmocollin 3 isoform Dsc3a preproprotein

 Score = 24.3 bits (12),  Expect =   575
 Identities = 12/12 (100%), Gaps = 0/12 (0%)
 Strand=Plus/Plus

Query  1        CATCGGAACTGA  12
                ||||||||||||
Sbjct  9193799  CATCGGAACTGA  9193810


 Features flanking this part of subject sequence:
   306450 bp at 5' side: hypothetical protein XP_002343637
   80113 bp at 3' side: kelch-like 14

 Score = 24.3 bits (12),  Expect =   575
 Identities = 12/12 (100%), Gaps = 0/12 (0%)
 Strand=Plus/Plus

Query  1         CATCGGAACTGA  12
                 ||||||||||||
Sbjct  11663598  CATCGGAACTGA  11663609


 Features in this part of subject sequence:
   nucleolar protein 4

 Score = 24.3 bits (12),  Expect =   575
 Identities = 12/12 (100%), Gaps = 0/12 (0%)
 Strand=Plus/Minus

Query  7         AACTGACAATTC  18
                 ||||||||||||
Sbjct  13143571  AACTGACAATTC  13143560


 Features flanking this part of subject sequence:
   11983 bp at 5' side: Ies6-similar protein isoform 1
   144795 bp at 3' side: polypeptide N-acetylgalactosaminyltransferase 1

 Score = 24.3 bits (12),  Expect =   575
 Identities = 12/12 (100%), Gaps = 0/12 (0%)
 Strand=Plus/Plus

Query  7         AACTGACAATTC  18
                 ||||||||||||
Sbjct  14578923  AACTGACAATTC  14578934


 Features flanking this part of subject sequence:
   2689646 bp at 5' side: bruno-like 4, RNA binding protein isoform 4
   1699996 bp at 3' side: phosphoinositide-3-kinase, class 3

 Score = 24.3 bits (12),  Expect =   575
 Identities = 12/12 (100%), Gaps = 0/12 (0%)
 Strand=Plus/Plus

Query  8         ACTGACAATTCT  19
                 ||||||||||||
Sbjct  19324352  ACTGACAATTCT  19324363


 Features flanking this part of subject sequence:
   578199 bp at 5' side: phosphoinositide-3-kinase, class 3
   84147 bp at 3' side: Ras-like without CAAX 2

 Score = 24.3 bits (12),  Expect =   575
 Identities = 12/12 (100%), Gaps = 0/12 (0%)
 Strand=Plus/Minus

Query  8         ACTGACAATTCT  19
                 ||||||||||||
Sbjct  21728413  ACTGACAATTCT  21728402


 Features flanking this part of subject sequence:
   235119 bp at 5' side: synaptotagmin IV
   1188936 bp at 3' side: SET binding protein 1 isoform b

 Score = 24.3 bits (12),  Expect =   575
 Identities = 12/12 (100%), Gaps = 0/12 (0%)
 Strand=Plus/Minus

Query  8         ACTGACAATTCT  19
                 ||||||||||||
Sbjct  22581478  ACTGACAATTCT  22581467


 Features flanking this part of subject sequence:
   297748 bp at 5' side: hypothetical protein
   257563 bp at 3' side: solute carrier family 14 (urea transporter), member 2

 Score = 24.3 bits (12),  Expect =   575
 Identities = 12/12 (100%), Gaps = 0/12 (0%)
 Strand=Plus/Minus

Query  7         AACTGACAATTC  18
                 ||||||||||||
Sbjct  24436169  AACTGACAATTC  24436158


 Features in this part of subject sequence:
   protein inhibitor of activated STAT X isoform beta
   protein inhibitor of activated STAT X isoform alpha

 Score = 24.3 bits (12),  Expect =   575
 Identities = 12/12 (100%), Gaps = 0/12 (0%)
 Strand=Plus/Plus

Query  6         GAACTGACAATT  17
                 ||||||||||||
Sbjct  25973333  GAACTGACAATT  25973344


 Features flanking this part of subject sequence:
   96889 bp at 5' side: Sma- and Mad-related protein 2 isoform 1
   35604 bp at 3' side: zinc finger and BTB domain containing 7C

 Score = 24.3 bits (12),  Expect =   575
 Identities = 12/12 (100%), Gaps = 0/12 (0%)
 Strand=Plus/Minus

Query  8         ACTGACAATTCT  19
                 ||||||||||||
Sbjct  27009129  ACTGACAATTCT  27009118


 Features flanking this part of subject sequence:
   77194 bp at 5' side: similar to hCG1790759
   17235 bp at 3' side: hypothetical protein LOC9811 isoform 2

 Score = 24.3 bits (12),  Expect =   575
 Identities = 12/12 (100%), Gaps = 0/12 (0%)
 Strand=Plus/Minus

Query  8         ACTGACAATTCT  19
                 ||||||||||||
Sbjct  27617804  ACTGACAATTCT  27617793


 Features flanking this part of subject sequence:
   37117 bp at 5' side: dymeclin
   14823 bp at 3' side: hypothetical protein LOC497661

 Score = 24.3 bits (12),  Expect =   575
 Identities = 12/12 (100%), Gaps = 0/12 (0%)
 Strand=Plus/Plus

Query  8         ACTGACAATTCT  19
                 ||||||||||||
Sbjct  28482983  ACTGACAATTCT  28482994


 Features flanking this part of subject sequence:
   156906 bp at 5' side: endothelial lipase precursor
   36404 bp at 3' side: acetyl-coenzyme A acyltransferase 2

 Score = 24.3 bits (12),  Expect =   575
 Identities = 15/16 (93%), Gaps = 0/16 (0%)
 Strand=Plus/Plus

Query  1         CATCGGAACTGACAAT  16
                 |||| |||||||||||
Sbjct  28762900  CATCTGAACTGACAAT  28762915


 Features flanking this part of subject sequence:
   96410 bp at 5' side: deleted in colorectal carcinoma
   515246 bp at 3' side: similar to zinc finger protein 195

 Score = 24.3 bits (12),  Expect =   575
 Identities = 12/12 (100%), Gaps = 0/12 (0%)
 Strand=Plus/Plus

Query  8         ACTGACAATTCT  19
                 ||||||||||||
Sbjct  32642535  ACTGACAATTCT  32642546


 Features flanking this part of subject sequence:
   334883 bp at 5' side: deleted in colorectal carcinoma
   276773 bp at 3' side: similar to zinc finger protein 195

 Score = 24.3 bits (12),  Expect =   575
 Identities = 12/12 (100%), Gaps = 0/12 (0%)
 Strand=Plus/Minus

Query  5         GGAACTGACAAT  16
                 ||||||||||||
Sbjct  32881019  GGAACTGACAAT  32881008


 Features in this part of subject sequence:
   methyl-CpG binding domain protein 2 isoform 1

 Score = 24.3 bits (12),  Expect =   575
 Identities = 12/12 (100%), Gaps = 0/12 (0%)
 Strand=Plus/Plus

Query  7         AACTGACAATTC  18
                 ||||||||||||
Sbjct  33210882  AACTGACAATTC  33210893


>ref|NT_010498.15| Homo sapiens chromosome 16 genomic contig, GRCh37 reference primary 
assembly
Length=42003582

 Features flanking this part of subject sequence:
   309907 bp at 5' side: v-maf musculoaponeurotic fibrosarcoma oncogene homolog is...
   631254 bp at 3' side: dynein, light chain, roadblock-type 2

 Score = 30.2 bits (15),  Expect = 9.3
 Identities = 15/15 (100%), Gaps = 0/15 (0%)
 Strand=Plus/Minus

Query  5         GGAACTGACAATTCT  19
                 |||||||||||||||
Sbjct  33557919  GGAACTGACAATTCT  33557905


 Features in this part of subject sequence:
   lysophosphatidylcholine acyltransferase 2

 Score = 26.3 bits (13),  Expect =   145
 Identities = 13/13 (100%), Gaps = 0/13 (0%)
 Strand=Plus/Plus

Query  7        AACTGACAATTCT  19
                |||||||||||||
Sbjct  9170584  AACTGACAATTCT  9170596


 Features in this part of subject sequence:
   polycystin 1-like 3

 Score = 26.3 bits (13),  Expect =   145
 Identities = 13/13 (100%), Gaps = 0/13 (0%)
 Strand=Plus/Plus

Query  7         AACTGACAATTCT  19
                 |||||||||||||
Sbjct  25631152  AACTGACAATTCT  25631164


 Features flanking this part of subject sequence:
   695182 bp at 5' side: hypothetical protein XP_002344139
   292292 bp at 3' side: similar to TRIMCyp

 Score = 26.3 bits (13),  Expect =   145
 Identities = 13/13 (100%), Gaps = 0/13 (0%)
 Strand=Plus/Plus

Query  4         CGGAACTGACAAT  16
                 |||||||||||||
Sbjct  27576126  CGGAACTGACAAT  27576138


 Features flanking this part of subject sequence:
   882585 bp at 5' side: hypothetical protein XP_002344139
   104889 bp at 3' side: similar to TRIMCyp

 Score = 26.3 bits (13),  Expect =   145
 Identities = 13/13 (100%), Gaps = 0/13 (0%)
 Strand=Plus/Plus

Query  7         AACTGACAATTCT  19
                 |||||||||||||
Sbjct  27763529  AACTGACAATTCT  27763541


 Features flanking this part of subject sequence:
   262603 bp at 5' side: hypothetical protein
   102485 bp at 3' side: v-maf musculoaponeurotic fibrosarcoma oncogene homolog is...

 Score = 26.3 bits (13),  Expect =   145
 Identities = 13/13 (100%), Gaps = 0/13 (0%)
 Strand=Plus/Plus

Query  4         CGGAACTGACAAT  16
                 |||||||||||||
Sbjct  33140059  CGGAACTGACAAT  33140071


 Features flanking this part of subject sequence:
   158532 bp at 3' side: SHC SH2-domain binding protein 1

 Score = 24.3 bits (12),  Expect =   575
 Identities = 12/12 (100%), Gaps = 0/12 (0%)
 Strand=Plus/Plus

Query  7      AACTGACAATTC  18
              ||||||||||||
Sbjct  71297  AACTGACAATTC  71308


 Features in this part of subject sequence:
   peroxisomal LON protease-like

 Score = 24.3 bits (12),  Expect =   575
 Identities = 12/12 (100%), Gaps = 0/12 (0%)
 Strand=Plus/Minus

Query  8        ACTGACAATTCT  19
                ||||||||||||
Sbjct  1924048  ACTGACAATTCT  1924037


 Features flanking this part of subject sequence:
   147404 bp at 5' side: sal-like 1 isoform b
   1149569 bp at 3' side: TOX high mobility group box family member 3 isoform 1

 Score = 24.3 bits (12),  Expect =   575
 Identities = 12/12 (100%), Gaps = 0/12 (0%)
 Strand=Plus/Plus

Query  7        AACTGACAATTC  18
                ||||||||||||
Sbjct  4937444  AACTGACAATTC  4937455


 Features flanking this part of subject sequence:
   463987 bp at 5' side: sal-like 1 isoform b
   832986 bp at 3' side: TOX high mobility group box family member 3 isoform 1

 Score = 24.3 bits (12),  Expect =   575
 Identities = 12/12 (100%), Gaps = 0/12 (0%)
 Strand=Plus/Minus

Query  1        CATCGGAACTGA  12
                ||||||||||||
Sbjct  5254038  CATCGGAACTGA  5254027


 Features flanking this part of subject sequence:
   1039549 bp at 5' side: sal-like 1 isoform b
   257424 bp at 3' side: TOX high mobility group box family member 3 isoform 1

 Score = 24.3 bits (12),  Expect =   575
 Identities = 12/12 (100%), Gaps = 0/12 (0%)
 Strand=Plus/Plus

Query  3        TCGGAACTGACA  14
                ||||||||||||
Sbjct  5829589  TCGGAACTGACA  5829600


 Features in this part of subject sequence:
   TOX high mobility group box family member 3 isoform 1

 Score = 24.3 bits (12),  Expect =   575
 Identities = 15/16 (93%), Gaps = 0/16 (0%)
 Strand=Plus/Plus

Query  1        CATCGGAACTGACAAT  16
                |||| |||||||||||
Sbjct  6109291  CATCTGAACTGACAAT  6109306


 Features flanking this part of subject sequence:
   246557 bp at 5' side: carboxylesterase 7 isoform 1
   70447 bp at 3' side: guanine nucleotide binding protein, alpha activating poly...

 Score = 24.3 bits (12),  Expect =   575
 Identities = 12/12 (100%), Gaps = 0/12 (0%)
 Strand=Plus/Plus

Query  7        AACTGACAATTC  18
                ||||||||||||
Sbjct  9769889  AACTGACAATTC  9769900


 Features flanking this part of subject sequence:
   227150 bp at 5' side: cadherin 8, type 2 preproprotein preproprotein
   2699038 bp at 3' side: cadherin 11, type 2 preproprotein preproprotein

 Score = 24.3 bits (12),  Expect =   575
 Identities = 12/12 (100%), Gaps = 0/12 (0%)
 Strand=Plus/Minus

Query  7         AACTGACAATTC  18
                 ||||||||||||
Sbjct  15896667  AACTGACAATTC  15896656


 Features in this part of subject sequence:
   RGD motif, leucine rich repeats, tropomodulin domain and ...

 Score = 24.3 bits (12),  Expect =   575
 Identities = 12/12 (100%), Gaps = 0/12 (0%)
 Strand=Plus/Minus

Query  6         GAACTGACAATT  17
                 ||||||||||||
Sbjct  21303112  GAACTGACAATT  21303101


 Features in this part of subject sequence:
   transmembrane and coiled-coil domains 7

 Score = 24.3 bits (12),  Expect =   575
 Identities = 12/12 (100%), Gaps = 0/12 (0%)
 Strand=Plus/Plus

Query  8         ACTGACAATTCT  19
                 ||||||||||||
Sbjct  22717424  ACTGACAATTCT  22717435


 Features in this part of subject sequence:
   membrane-bound transcription factor site-1 protease prepr...

 Score = 24.3 bits (12),  Expect =   575
 Identities = 12/12 (100%), Gaps = 0/12 (0%)
 Strand=Plus/Plus

Query  7         AACTGACAATTC  18
                 ||||||||||||
Sbjct  37736116  AACTGACAATTC  37736127


 Features flanking this part of subject sequence:
   417776 bp at 5' side: similar to hCG2042536
   10226 bp at 3' side: genetic suppressor element 1 isoform 1

 Score = 24.3 bits (12),  Expect =   575
 Identities = 12/12 (100%), Gaps = 0/12 (0%)
 Strand=Plus/Minus

Query  8         ACTGACAATTCT  19
                 ||||||||||||
Sbjct  39250971  ACTGACAATTCT  39250960


>ref|NT_024524.14| Homo sapiens chromosome 13 genomic contig, GRCh37 reference primary 
assembly
Length=67740324

 Features flanking this part of subject sequence:
   1045811 bp at 5' side: slit and trk like 1 protein
   866651 bp at 3' side: slit and trk like 6

 Score = 30.2 bits (15),  Expect = 9.3
 Identities = 15/15 (100%), Gaps = 0/15 (0%)
 Strand=Plus/Plus

Query  1         CATCGGAACTGACAA  15
                 |||||||||||||||
Sbjct  66481453  CATCGGAACTGACAA  66481467


 Features flanking this part of subject sequence:
   258866 bp at 5' side: hypothetical protein XP_002343284
   609102 bp at 3' side: TBC1 domain family, member 4

 Score = 28.2 bits (14),  Expect =    37
 Identities = 14/14 (100%), Gaps = 0/14 (0%)
 Strand=Plus/Plus

Query  6         GAACTGACAATTCT  19
                 ||||||||||||||
Sbjct  56231813  GAACTGACAATTCT  56231826


 Features flanking this part of subject sequence:
   501790 bp at 5' side: hypothetical protein XP_002343284
   366178 bp at 3' side: TBC1 domain family, member 4

 Score = 28.2 bits (14),  Expect =    37
 Identities = 14/14 (100%), Gaps = 0/14 (0%)
 Strand=Plus/Plus

Query  6         GAACTGACAATTCT  19
                 ||||||||||||||
Sbjct  56474737  GAACTGACAATTCT  56474750


 Features in this part of subject sequence:
   sacsin

 Score = 26.3 bits (13),  Expect =   145
 Identities = 13/13 (100%), Gaps = 0/13 (0%)
 Strand=Plus/Minus

Query  7        AACTGACAATTCT  19
                |||||||||||||
Sbjct  4901024  AACTGACAATTCT  4901012


 Features in this part of subject sequence:
   ubiquitin-specific protease 12-like 1

 Score = 26.3 bits (13),  Expect =   145
 Identities = 13/13 (100%), Gaps = 0/13 (0%)
 Strand=Plus/Plus

Query  5        GGAACTGACAATT  17
                |||||||||||||
Sbjct  8719516  GGAACTGACAATT  8719528


 Features in this part of subject sequence:
   hypothetical protein LOC23078 isoform a

 Score = 26.3 bits (13),  Expect =   145
 Identities = 13/13 (100%), Gaps = 0/13 (0%)
 Strand=Plus/Minus

Query  7         AACTGACAATTCT  19
                 |||||||||||||
Sbjct  23238260  AACTGACAATTCT  23238248


 Features flanking this part of subject sequence:
   411785 bp at 5' side: hypothetical protein XP_002343282
   2288192 bp at 3' side: proline rich 20

 Score = 26.3 bits (13),  Expect =   145
 Identities = 13/13 (100%), Gaps = 0/13 (0%)
 Strand=Plus/Plus

Query  7         AACTGACAATTCT  19
                 |||||||||||||
Sbjct  36407235  AACTGACAATTCT  36407247


 Features flanking this part of subject sequence:
   1815397 bp at 5' side: hypothetical protein
   654904 bp at 3' side: kelch-like 1 protein

 Score = 26.3 bits (13),  Expect =   145
 Identities = 13/13 (100%), Gaps = 0/13 (0%)
 Strand=Plus/Plus

Query  7         AACTGACAATTCT  19
                 |||||||||||||
Sbjct  50600918  AACTGACAATTCT  50600930


 Features flanking this part of subject sequence:
   529205 bp at 5' side: LIM domain only 7 isoform 2
   89529 bp at 3' side: hypothetical protein

 Score = 26.3 bits (13),  Expect =   145
 Identities = 13/13 (100%), Gaps = 0/13 (0%)
 Strand=Plus/Minus

Query  5         GGAACTGACAATT  17
                 |||||||||||||
Sbjct  57941366  GGAACTGACAATT  57941354


 Features flanking this part of subject sequence:
   458988 bp at 5' side: slit and trk like 1 protein
   1453476 bp at 3' side: slit and trk like 6

 Score = 26.3 bits (13),  Expect =   145
 Identities = 13/13 (100%), Gaps = 0/13 (0%)
 Strand=Plus/Minus

Query  7         AACTGACAATTCT  19
                 |||||||||||||
Sbjct  65894642  AACTGACAATTCT  65894630


 Features flanking this part of subject sequence:
   43287 bp at 5' side: zinc finger protein ENSP00000344568-like
   164636 bp at 3' side: hypothetical protein

 Score = 24.3 bits (12),  Expect =   575
 Identities = 12/12 (100%), Gaps = 0/12 (0%)
 Strand=Plus/Minus

Query  7      AACTGACAATTC  18
              ||||||||||||
Sbjct  82798  AACTGACAATTC  82787


 Features flanking this part of subject sequence:
   15608 bp at 5' side: M-phase phosphoprotein 8
   15681 bp at 3' side: paraspeckle protein 1

 Score = 24.3 bits (12),  Expect =   575
 Identities = 12/12 (100%), Gaps = 0/12 (0%)
 Strand=Plus/Plus

Query  8        ACTGACAATTCT  19
                ||||||||||||
Sbjct  1241623  ACTGACAATTCT  1241634


 Features flanking this part of subject sequence:
   95487 bp at 5' side: G protein-coupled receptor 12
   213958 bp at 3' side: ubiquitin-specific protease 12-like 1

 Score = 24.3 bits (12),  Expect =   575
 Identities = 12/12 (100%), Gaps = 0/12 (0%)
 Strand=Plus/Minus

Query  5        GGAACTGACAAT  16
                ||||||||||||
Sbjct  8409462  GGAACTGACAAT  8409451


 Features in this part of subject sequence:
   ubiquitin-specific protease 12-like 1

 Score = 24.3 bits (12),  Expect =   575
 Identities = 12/12 (100%), Gaps = 0/12 (0%)
 Strand=Plus/Plus

Query  7        AACTGACAATTC  18
                ||||||||||||
Sbjct  8630214  AACTGACAATTC  8630225


 Features flanking this part of subject sequence:
   164108 bp at 5' side: katanin p60 subunit A-like 1
   13461 bp at 3' side: high-mobility group box 1

 Score = 24.3 bits (12),  Expect =   575
 Identities = 12/12 (100%), Gaps = 0/12 (0%)
 Strand=Plus/Plus

Query  5         GGAACTGACAAT  16
                 ||||||||||||
Sbjct  12002022  GGAACTGACAAT  12002033


 Features in this part of subject sequence:
   cyclin A1 isoform a
   cyclin A1 isoform b

 Score = 24.3 bits (12),  Expect =   575
 Identities = 12/12 (100%), Gaps = 0/12 (0%)
 Strand=Plus/Minus

Query  7         AACTGACAATTC  18
                 ||||||||||||
Sbjct  17988653  AACTGACAATTC  17988642


 Features flanking this part of subject sequence:
   220336 bp at 5' side: transient receptor potential cation channel, subfamily C,...
   346240 bp at 3' side: ubiquitin-fold modifier 1

 Score = 24.3 bits (12),  Expect =   575
 Identities = 12/12 (100%), Gaps = 0/12 (0%)
 Strand=Plus/Minus

Query  7         AACTGACAATTC  18
                 ||||||||||||
Sbjct  19557817  AACTGACAATTC  19557806


 Features flanking this part of subject sequence:
   5306 bp at 5' side: FRAS1-related extracellular matrix protein 2 precursor
   80721 bp at 3' side: stomatin-like 3 isoform 1

 Score = 24.3 bits (12),  Expect =   575
 Identities = 12/12 (100%), Gaps = 0/12 (0%)
 Strand=Plus/Minus

Query  8         ACTGACAATTCT  19
                 ||||||||||||
Sbjct  20440241  ACTGACAATTCT  20440230


 Features in this part of subject sequence:
   E74-like factor 1 (ets domain transcription factor) isofo...
   E74-like factor 1 (ets domain transcription factor) isofo...

 Score = 24.3 bits (12),  Expect =   575
 Identities = 12/12 (100%), Gaps = 0/12 (0%)
 Strand=Plus/Plus

Query  7         AACTGACAATTC  18
                 ||||||||||||
Sbjct  22492578  AACTGACAATTC  22492589


 Features flanking this part of subject sequence:
   4745 bp at 5' side: kelch repeat and BTB (POZ) domain-containing 6
   54936 bp at 3' side: kelch repeat and BTB (POZ) domain containing 7

 Score = 24.3 bits (12),  Expect =   575
 Identities = 12/12 (100%), Gaps = 0/12 (0%)
 Strand=Plus/Plus

Query  6         GAACTGACAATT  17
                 ||||||||||||
Sbjct  22691392  GAACTGACAATT  22691403


 Features flanking this part of subject sequence:
   51843 bp at 5' side: hypothetical protein LOC144809
   47606 bp at 3' side: epithelial stromal interaction 1 isoform 1

 Score = 24.3 bits (12),  Expect =   575
 Identities = 12/12 (100%), Gaps = 0/12 (0%)
 Strand=Plus/Plus

Query  8         ACTGACAATTCT  19
                 ||||||||||||
Sbjct  24394769  ACTGACAATTCT  24394780


 Features flanking this part of subject sequence:
   109290 bp at 5' side: hypothetical protein XP_002343279
   103870 bp at 3' side: stress-associated endoplasmic reticulum protein family me...

 Score = 24.3 bits (12),  Expect =   575
 Identities = 12/12 (100%), Gaps = 0/12 (0%)
 Strand=Plus/Plus

Query  6         GAACTGACAATT  17
                 ||||||||||||
Sbjct  25824281  GAACTGACAATT  25824292


 Features in this part of subject sequence:
   leucine-rich repeats and calponin homology (CH) domain co...

 Score = 24.3 bits (12),  Expect =   575
 Identities = 12/12 (100%), Gaps = 0/12 (0%)
 Strand=Plus/Plus

Query  8         ACTGACAATTCT  19
                 ||||||||||||
Sbjct  28210423  ACTGACAATTCT  28210434


 Features flanking this part of subject sequence:
   1235423 bp at 5' side: hypothetical protein XP_002343282
   1464555 bp at 3' side: proline rich 20

 Score = 24.3 bits (12),  Expect =   575
 Identities = 12/12 (100%), Gaps = 0/12 (0%)
 Strand=Plus/Plus

Query  3         TCGGAACTGACA  14
                 ||||||||||||
Sbjct  37230873  TCGGAACTGACA  37230884


 Features flanking this part of subject sequence:
   867687 bp at 5' side: hypothetical protein
   1689766 bp at 3' side: protocadherin 9 isoform 1 precursor

 Score = 24.3 bits (12),  Expect =   575
 Identities = 12/12 (100%), Gaps = 0/12 (0%)
 Strand=Plus/Minus

Query  5         GGAACTGACAAT  16
                 ||||||||||||
Sbjct  46169021  GGAACTGACAAT  46169010


 Features flanking this part of subject sequence:
   1212833 bp at 5' side: hypothetical protein
   1344620 bp at 3' side: protocadherin 9 isoform 1 precursor

 Score = 24.3 bits (12),  Expect =   575
 Identities = 12/12 (100%), Gaps = 0/12 (0%)
 Strand=Plus/Minus

Query  6         GAACTGACAATT  17
                 ||||||||||||
Sbjct  46514167  GAACTGACAATT  46514156


 Features flanking this part of subject sequence:
   71569 bp at 5' side: hypothetical protein
   2398733 bp at 3' side: kelch-like 1 protein

 Score = 24.3 bits (12),  Expect =   575
 Identities = 12/12 (100%), Gaps = 0/12 (0%)
 Strand=Plus/Minus

Query  6         GAACTGACAATT  17
                 ||||||||||||
Sbjct  48857101  GAACTGACAATT  48857090


 Features flanking this part of subject sequence:
   1048344 bp at 5' side: hypothetical protein
   1421958 bp at 3' side: kelch-like 1 protein

 Score = 24.3 bits (12),  Expect =   575
 Identities = 12/12 (100%), Gaps = 0/12 (0%)
 Strand=Plus/Minus

Query  6         GAACTGACAATT  17
                 ||||||||||||
Sbjct  49833876  GAACTGACAATT  49833865


 Features flanking this part of subject sequence:
   513725 bp at 5' side: kelch-like 1 protein
   302784 bp at 3' side: hypothetical protein XP_002343283

 Score = 24.3 bits (12),  Expect =   575
 Identities = 12/12 (100%), Gaps = 0/12 (0%)
 Strand=Plus/Plus

Query  6         GAACTGACAATT  17
                 ||||||||||||
Sbjct  52175556  GAACTGACAATT  52175567


 Features flanking this part of subject sequence:
   594874 bp at 5' side: kelch-like 1 protein
   221635 bp at 3' side: hypothetical protein XP_002343283

 Score = 24.3 bits (12),  Expect =   575
 Identities = 12/12 (100%), Gaps = 0/12 (0%)
 Strand=Plus/Minus

Query  8         ACTGACAATTCT  19
                 ||||||||||||
Sbjct  52256716  ACTGACAATTCT  52256705


 Features flanking this part of subject sequence:
   4433 bp at 5' side: immunoresponsive 1 homolog (mouse)
   29523 bp at 3' side: ceroid-lipofuscinosis, neuronal 5

 Score = 24.3 bits (12),  Expect =   575
 Identities = 12/12 (100%), Gaps = 0/12 (0%)
 Strand=Plus/Minus

Query  8         ACTGACAATTCT  19
                 ||||||||||||
Sbjct  58516564  ACTGACAATTCT  58516553


 Features flanking this part of subject sequence:
   576103 bp at 5' side: endothelin receptor type B isoform 1 precursor
   106728 bp at 3' side: POU domain, class 4, transcription factor 1

 Score = 24.3 bits (12),  Expect =   575
 Identities = 12/12 (100%), Gaps = 0/12 (0%)
 Strand=Plus/Plus

Query  7         AACTGACAATTC  18
                 ||||||||||||
Sbjct  60048811  AACTGACAATTC  60048822


 Features flanking this part of subject sequence:
   237 bp at 5' side: sprouty 2
   3541464 bp at 3' side: slit and trk like 1 protein

 Score = 24.3 bits (12),  Expect =   575
 Identities = 12/12 (100%), Gaps = 0/12 (0%)
 Strand=Plus/Plus

Query  8         ACTGACAATTCT  19
                 ||||||||||||
Sbjct  61892077  ACTGACAATTCT  61892088


 Features flanking this part of subject sequence:
   160285 bp at 5' side: sprouty 2
   3381416 bp at 3' side: slit and trk like 1 protein

 Score = 24.3 bits (12),  Expect =   575
 Identities = 12/12 (100%), Gaps = 0/12 (0%)
 Strand=Plus/Minus

Query  8         ACTGACAATTCT  19
                 ||||||||||||
Sbjct  62052136  ACTGACAATTCT  62052125


 Features flanking this part of subject sequence:
   1139038 bp at 5' side: sprouty 2
   2402663 bp at 3' side: slit and trk like 1 protein

 Score = 24.3 bits (12),  Expect =   575
 Identities = 12/12 (100%), Gaps = 0/12 (0%)
 Strand=Plus/Plus

Query  8         ACTGACAATTCT  19
                 ||||||||||||
Sbjct  63030878  ACTGACAATTCT  63030889


 Features flanking this part of subject sequence:
   364472 bp at 5' side: slit and trk like 1 protein
   1547993 bp at 3' side: slit and trk like 6

 Score = 24.3 bits (12),  Expect =   575
 Identities = 12/12 (100%), Gaps = 0/12 (0%)
 Strand=Plus/Minus

Query  8         ACTGACAATTCT  19
                 ||||||||||||
Sbjct  65800125  ACTGACAATTCT  65800114


>ref|NT_009714.17| Homo sapiens chromosome 12 genomic contig, GRCh37 reference primary 
assembly
Length=27616818

 Features in this part of subject sequence:
   branched chain aminotransferase 1, cytosolic

 Score = 30.2 bits (15),  Expect = 9.3
 Identities = 15/15 (100%), Gaps = 0/15 (0%)
 Strand=Plus/Minus

Query  1         CATCGGAACTGACAA  15
                 |||||||||||||||
Sbjct  17823818  CATCGGAACTGACAA  17823804


 Features in this part of subject sequence:
   germ cell associated 1 isoform 4
   germ cell associated 1 isoform 2

 Score = 28.2 bits (14),  Expect =    37
 Identities = 14/14 (100%), Gaps = 0/14 (0%)
 Strand=Plus/Minus

Query  6        GAACTGACAATTCT  19
                ||||||||||||||
Sbjct  6007486  GAACTGACAATTCT  6007473


 Features flanking this part of subject sequence:
   333393 bp at 5' side: LIM domain only 3
   54860 bp at 3' side: similar to S-phase kinase-associated protein 1A (p19A)

 Score = 28.2 bits (14),  Expect =    37
 Identities = 14/14 (100%), Gaps = 0/14 (0%)
 Strand=Plus/Minus

Query  6        GAACTGACAATTCT  19
                ||||||||||||||
Sbjct  9847324  GAACTGACAATTCT  9847311


 Features flanking this part of subject sequence:
   57553 bp at 5' side: guanylate cyclase 2C
   16760 bp at 3' side: histone cluster 4, H4

 Score = 26.3 bits (13),  Expect =   145
 Identities = 13/13 (100%), Gaps = 0/13 (0%)
 Strand=Plus/Plus

Query  7        AACTGACAATTCT  19
                |||||||||||||
Sbjct  7667059  AACTGACAATTCT  7667071


 Features flanking this part of subject sequence:
   286609 bp at 5' side: LIM domain only 3
   101645 bp at 3' side: similar to S-phase kinase-associated protein 1A (p19A)

 Score = 26.3 bits (13),  Expect =   145
 Identities = 13/13 (100%), Gaps = 0/13 (0%)
 Strand=Plus/Plus

Query  6        GAACTGACAATTC  18
                |||||||||||||
Sbjct  9800527  GAACTGACAATTC  9800539


 Features flanking this part of subject sequence:
   787078 bp at 5' side: SRY (sex determining region Y)-box 5 isoform c
   211977 bp at 3' side: hypothetical protein LOC144360

 Score = 26.3 bits (13),  Expect =   145
 Identities = 13/13 (100%), Gaps = 0/13 (0%)
 Strand=Plus/Plus

Query  7         AACTGACAATTCT  19
                 |||||||||||||
Sbjct  17284688  AACTGACAATTCT  17284700


 Features flanking this part of subject sequence:
   860616 bp at 5' side: SRY (sex determining region Y)-box 5 isoform c
   138439 bp at 3' side: hypothetical protein LOC144360

 Score = 26.3 bits (13),  Expect =   145
 Identities = 13/13 (100%), Gaps = 0/13 (0%)
 Strand=Plus/Minus

Query  7         AACTGACAATTCT  19
                 |||||||||||||
Sbjct  17358238  AACTGACAATTCT  17358226


 Features flanking this part of subject sequence:
   302063 bp at 5' side: intermediate filament tail domain containing 1 isoform 3
   104717 bp at 3' side: Ras association (RalGDS/AF-6) domain family (N-terminal) ...

 Score = 26.3 bits (13),  Expect =   145
 Identities = 13/13 (100%), Gaps = 0/13 (0%)
 Strand=Plus/Plus

Query  7         AACTGACAATTCT  19
                 |||||||||||||
Sbjct  18863672  AACTGACAATTCT  18863684


 Features flanking this part of subject sequence:
   218703 bp at 5' side: GGA binding partner
   502562 bp at 3' side: fatty acyl CoA reductase 2

 Score = 26.3 bits (13),  Expect =   145
 Identities = 13/13 (100%), Gaps = 0/13 (0%)
 Strand=Plus/Minus

Query  7         AACTGACAATTCT  19
                 |||||||||||||
Sbjct  21680945  AACTGACAATTCT  21680933


 Features flanking this part of subject sequence:
   677635 bp at 5' side: transmembrane and tetratricopeptide repeat containing 1
   185161 bp at 3' side: importin 8

 Score = 26.3 bits (13),  Expect =   145
 Identities = 13/13 (100%), Gaps = 0/13 (0%)
 Strand=Plus/Minus

Query  7         AACTGACAATTCT  19
                 |||||||||||||
Sbjct  23358757  AACTGACAATTCT  23358745


 Features flanking this part of subject sequence:
   2632 bp at 5' side: G protein-coupled receptor, family C, group 5, member D
   22281 bp at 3' side: heme binding protein 1

 Score = 24.3 bits (12),  Expect =   575
 Identities = 12/12 (100%), Gaps = 0/12 (0%)
 Strand=Plus/Plus

Query  6        GAACTGACAATT  17
                ||||||||||||
Sbjct  5866074  GAACTGACAATT  5866085


 Features in this part of subject sequence:
   N-methyl-D-aspartate receptor subunit 2B precursor

 Score = 24.3 bits (12),  Expect =   575
 Identities = 12/12 (100%), Gaps = 0/12 (0%)
 Strand=Plus/Minus

Query  8        ACTGACAATTCT  19
                ||||||||||||
Sbjct  6669473  ACTGACAATTCT  6669462


 Features flanking this part of subject sequence:
   7083 bp at 5' side: similar to S-phase kinase-associated protein 1A (p19A)
   1084113 bp at 3' side: RERG/RAS-like

 Score = 24.3 bits (12),  Expect =   575
 Identities = 12/12 (100%), Gaps = 0/12 (0%)
 Strand=Plus/Plus

Query  7        AACTGACAATTC  18
                ||||||||||||
Sbjct  9910125  AACTGACAATTC  9910136


 Features flanking this part of subject sequence:
   169401 bp at 5' side: AE binding protein 2 isoform a
   681756 bp at 3' side: phosphodiesterase 3A

 Score = 24.3 bits (12),  Expect =   575
 Identities = 12/12 (100%), Gaps = 0/12 (0%)
 Strand=Plus/Minus

Query  8         ACTGACAATTCT  19
                 ||||||||||||
Sbjct  12600587  ACTGACAATTCT  12600576


 Features in this part of subject sequence:
   solute carrier organic anion transporter family, member 1B1

 Score = 24.3 bits (12),  Expect =   575
 Identities = 12/12 (100%), Gaps = 0/12 (0%)
 Strand=Plus/Plus

Query  8         ACTGACAATTCT  19
                 ||||||||||||
Sbjct  14130610  ACTGACAATTCT  14130621


 Features in this part of subject sequence:
   L-lactate dehydrogenase B

 Score = 24.3 bits (12),  Expect =   575
 Identities = 12/12 (100%), Gaps = 0/12 (0%)
 Strand=Plus/Minus

Query  5         GGAACTGACAAT  16
                 ||||||||||||
Sbjct  14551466  GGAACTGACAAT  14551455


 Features in this part of subject sequence:
   ATP-binding cassette, sub-family C, member 9 isoform SUR2B
   ATP-binding cassette, sub-family C, member 9 isoform SUR2...

 Score = 24.3 bits (12),  Expect =   575
 Identities = 12/12 (100%), Gaps = 0/12 (0%)
 Strand=Plus/Plus

Query  6         GAACTGACAATT  17
                 ||||||||||||
Sbjct  14795659  GAACTGACAATT  14795670


 Features in this part of subject sequence:
   cytidine 5'-monophosphate N-acetylneuraminic acid synthetase

 Score = 24.3 bits (12),  Expect =   575
 Identities = 12/12 (100%), Gaps = 0/12 (0%)
 Strand=Plus/Plus

Query  8         ACTGACAATTCT  19
                 ||||||||||||
Sbjct  14972892  ACTGACAATTCT  14972903


 Features flanking this part of subject sequence:
   3555 bp at 5' side: alpha-2,8-sialyltransferase 1
   111962 bp at 3' side: hypothetical protein LOC9847

 Score = 24.3 bits (12),  Expect =   575
 Identities = 12/12 (100%), Gaps = 0/12 (0%)
 Strand=Plus/Minus

Query  8         ACTGACAATTCT  19
                 ||||||||||||
Sbjct  15250856  ACTGACAATTCT  15250845


 Features flanking this part of subject sequence:
   47096 bp at 5' side: alpha-2,8-sialyltransferase 1
   68421 bp at 3' side: hypothetical protein LOC9847

 Score = 24.3 bits (12),  Expect =   575
 Identities = 12/12 (100%), Gaps = 0/12 (0%)
 Strand=Plus/Minus

Query  8         ACTGACAATTCT  19
                 ||||||||||||
Sbjct  15294397  ACTGACAATTCT  15294386


 Features in this part of subject sequence:
   SRY (sex determining region Y)-box 5 isoform a
   SRY (sex determining region Y)-box 5 isoform b

 Score = 24.3 bits (12),  Expect =   575
 Identities = 12/12 (100%), Gaps = 0/12 (0%)
 Strand=Plus/Minus

Query  5         GGAACTGACAAT  16
                 ||||||||||||
Sbjct  16764582  GGAACTGACAAT  16764571


 Features in this part of subject sequence:
   intermediate filament tail domain containing 1 isoform 1
   intermediate filament tail domain containing 1 isoform 4

 Score = 24.3 bits (12),  Expect =   575
 Identities = 12/12 (100%), Gaps = 0/12 (0%)
 Strand=Plus/Plus

Query  6         GAACTGACAATT  17
                 ||||||||||||
Sbjct  18426982  GAACTGACAATT  18426993


 Features flanking this part of subject sequence:
   246215 bp at 5' side: intermediate filament tail domain containing 1 isoform 3
   160566 bp at 3' side: Ras association (RalGDS/AF-6) domain family (N-terminal) ...

 Score = 24.3 bits (12),  Expect =   575
 Identities = 12/12 (100%), Gaps = 0/12 (0%)
 Strand=Plus/Plus

Query  5         GGAACTGACAAT  16
                 ||||||||||||
Sbjct  18807824  GGAACTGACAAT  18807835


 Features flanking this part of subject sequence:
   5386 bp at 5' side: serine/threonine kinase 38 like
   5221 bp at 3' side: aryl hydrocarbon receptor nuclear translocator-like 2

 Score = 24.3 bits (12),  Expect =   575
 Identities = 12/12 (100%), Gaps = 0/12 (0%)
 Strand=Plus/Plus

Query  1         CATCGGAACTGA  12
                 ||||||||||||
Sbjct  20240898  CATCGGAACTGA  20240909


 Features in this part of subject sequence:
   GGA binding partner

 Score = 24.3 bits (12),  Expect =   575
 Identities = 12/12 (100%), Gaps = 0/12 (0%)
 Strand=Plus/Plus

Query  5         GGAACTGACAAT  16
                 ||||||||||||
Sbjct  21444935  GGAACTGACAAT  21444946


>ref|NT_167190.1| Homo sapiens chromosome 11 genomic contig, GRCh37 reference primary 
assembly
Length=41593379

 Features in this part of subject sequence:
   FOS-like antigen 1

 Score = 30.2 bits (15),  Expect = 9.3
 Identities = 15/15 (100%), Gaps = 0/15 (0%)
 Strand=Plus/Minus

Query  5         GGAACTGACAATTCT  19
                 |||||||||||||||
Sbjct  10969225  GGAACTGACAATTCT  10969211


 Features flanking this part of subject sequence:
   53564 bp at 5' side: low density lipoprotein receptor-related protein 5
   35019 bp at 3' side: SAPS domain family, member 3

 Score = 26.3 bits (13),  Expect =   145
 Identities = 13/13 (100%), Gaps = 0/13 (0%)
 Strand=Plus/Plus

Query  4         CGGAACTGACAAT  16
                 |||||||||||||
Sbjct  13575897  CGGAACTGACAAT  13575909


 Features flanking this part of subject sequence:
   18628 bp at 5' side: phytoceramidase, alkaline
   585 bp at 3' side: UDP-GlcNAc:betaGal beta-1,3-N-acetylglucosaminyltransfera...

 Score = 26.3 bits (13),  Expect =   145
 Identities = 13/13 (100%), Gaps = 0/13 (0%)
 Strand=Plus/Plus

Query  1         CATCGGAACTGAC  13
                 |||||||||||||
Sbjct  22055794  CATCGGAACTGAC  22055806


 Features flanking this part of subject sequence:
   643106 bp at 5' side: cysteine and histidine-rich domain-containing protein 1 i...
   1486039 bp at 3' side: FAT tumor suppressor homolog 3

 Score = 26.3 bits (13),  Expect =   145
 Identities = 13/13 (100%), Gaps = 0/13 (0%)
 Strand=Plus/Plus

Query  7         AACTGACAATTCT  19
                 |||||||||||||
Sbjct  35905023  AACTGACAATTCT  35905035


 Features flanking this part of subject sequence:
   28118 bp at 5' side: olfactory receptor, family 5, subfamily M, member 8
   22841 bp at 3' side: olfactory receptor, family 5, subfamily M, member 11

 Score = 24.3 bits (12),  Expect =   575
 Identities = 12/12 (100%), Gaps = 0/12 (0%)
 Strand=Plus/Minus

Query  6        GAACTGACAATT  17
                ||||||||||||
Sbjct  1592770  GAACTGACAATT  1592759


 Features flanking this part of subject sequence:
   779 bp at 5' side: terminal uridylyl transferase 1, U6 snRNA-specific
   1600 bp at 3' side: metastasis-associated protein 2

 Score = 24.3 bits (12),  Expect =   575
 Identities = 12/12 (100%), Gaps = 0/12 (0%)
 Strand=Plus/Minus

Query  6        GAACTGACAATT  17
                ||||||||||||
Sbjct  7665542  GAACTGACAATT  7665531


 Features in this part of subject sequence:
   hypothetical protein LOC65998

 Score = 24.3 bits (12),  Expect =   575
 Identities = 12/12 (100%), Gaps = 0/12 (0%)
 Strand=Plus/Minus

Query  5        GGAACTGACAAT  16
                ||||||||||||
Sbjct  8840129  GGAACTGACAAT  8840118


 Features flanking this part of subject sequence:
   15190 bp at 5' side: hypothetical protein LOC23201
   162934 bp at 3' side: pleckstrin homology domain containing, family B (evectins...

 Score = 24.3 bits (12),  Expect =   575
 Identities = 12/12 (100%), Gaps = 0/12 (0%)
 Strand=Plus/Plus

Query  3         TCGGAACTGACA  14
                 ||||||||||||
Sbjct  18500504  TCGGAACTGACA  18500515


 Features in this part of subject sequence:
   RAB6A, member RAS oncogene family isoform b
   RAB6A, member RAS oncogene family isoform a

 Score = 24.3 bits (12),  Expect =   575
 Identities = 12/12 (100%), Gaps = 0/12 (0%)
 Strand=Plus/Minus

Query  8         ACTGACAATTCT  19
                 ||||||||||||
Sbjct  18776674  ACTGACAATTCT  18776663


 Features flanking this part of subject sequence:
   96448 bp at 5' side: leucine rich repeat containing 32 precursor
   33204 bp at 3' side: tsukushin

 Score = 24.3 bits (12),  Expect =   575
 Identities = 12/12 (100%), Gaps = 0/12 (0%)
 Strand=Plus/Minus

Query  7         AACTGACAATTC  18
                 ||||||||||||
Sbjct  21779252  AACTGACAATTC  21779241


 Features flanking this part of subject sequence:
   554178 bp at 5' side: odz, odd Oz/ten-m homolog 4
   1318082 bp at 3' side: hypothetical protein XP_002343147

 Score = 24.3 bits (12),  Expect =   575
 Identities = 12/12 (100%), Gaps = 0/12 (0%)
 Strand=Plus/Plus

Query  7         AACTGACAATTC  18
                 ||||||||||||
Sbjct  24640962  AACTGACAATTC  24640973


 Features flanking this part of subject sequence:
   1853645 bp at 5' side: odz, odd Oz/ten-m homolog 4
   18615 bp at 3' side: hypothetical protein XP_002343147

 Score = 24.3 bits (12),  Expect =   575
 Identities = 12/12 (100%), Gaps = 0/12 (0%)
 Strand=Plus/Plus

Query  8         ACTGACAATTCT  19
                 ||||||||||||
Sbjct  25940429  ACTGACAATTCT  25940440


 Features flanking this part of subject sequence:
   244085 bp at 5' side: hypothetical protein XP_002343147
   1530713 bp at 3' side: hypothetical protein LOC220382

 Score = 24.3 bits (12),  Expect =   575
 Identities = 12/12 (100%), Gaps = 0/12 (0%)
 Strand=Plus/Plus

Query  8         ACTGACAATTCT  19
                 ||||||||||||
Sbjct  26218562  ACTGACAATTCT  26218573


 Features flanking this part of subject sequence:
   329 bp at 5' side: cysteine and histidine-rich domain-containing protein 1 i...
   2128817 bp at 3' side: FAT tumor suppressor homolog 3

 Score = 24.3 bits (12),  Expect =   575
 Identities = 12/12 (100%), Gaps = 0/12 (0%)
 Strand=Plus/Plus

Query  8         ACTGACAATTCT  19
                 ||||||||||||
Sbjct  35262246  ACTGACAATTCT  35262257


 Features flanking this part of subject sequence:
   3844 bp at 5' side: fucosyltransferase 4
   17938 bp at 3' side: piwi-like 4

 Score = 24.3 bits (12),  Expect =   575
 Identities = 12/12 (100%), Gaps = 0/12 (0%)
 Strand=Plus/Plus

Query  5         GGAACTGACAAT  16
                 ||||||||||||
Sbjct  39588531  GGAACTGACAAT  39588542


>ref|NT_008046.16| Homo sapiens chromosome 8 genomic contig, GRCh37 reference primary 
assembly
Length=58606137

 Features in this part of subject sequence:
   CUB and Sushi multiple domains 3 isoform 1
   CUB and Sushi multiple domains 3 isoform 3

 Score = 30.2 bits (15),  Expect = 9.3
[truncated: 3,670,434 more chars]
